# Supplementary material for: Single-cell analysis reveals a subpopulation of adipose progenitor cells that impairs glucose homeostasis
Source: Nat Commun. 2024 Jun 6;15:4827. doi: 10.1038/s41467-024-48914-w (PMC11156882; doi:10.1038/s41467-024-48914-w)
Supplement: Supplementary file 4 — Source Data [file 41467_2024_48914_MOESM4_ESM.xlsx]

## Sheet: Figure 1
Figure 1a					Figure 1b						Figure 1c						Figure 1d																											Figure 1e					Figure 1f
UMAP_1	UMAP_2	Celltype	Group		avg.exp	pct.exp	features.plot	id	avg.exp.scaled		UMAP_1	UMAP_2	Celltype	Samples	Group		Celltype	PDGFRA	THY1	CD34	CD44	CD55	PI16	SLPI	SEMA3C	CD9	COL14A1	RARRES1	SFRP4	ICAM1	NABP1	ABHD5	ATF3	F3	CXCL12	ABCA8	SVEP1		Samples	Celltype	Per	Group		Group	Celltype	Percentage	sd		Celltype
8.1632	7.65225	Myeloid cells	Lean control		2.86612	89.971	PDGFRA	APCs	2.44526		7.51354	-1.45121	CD55+ APCs	H12	Lean control		CD55+ APCs	0.669654	1.90529	1.57158	0	2.25989	3.13253	3.0457	2.78852	0	0	0.669654	0	0	0	0	0	0	1.06716	0	0		H12	CD55+ APCs	28.2099	Lean control		Lean control	CD55+ APCs	21.725	9.17107		CD55+ APCs
-3.8208	-3.94115	Mesothelium cells	Lean control		33.5656	88.8101	APOD	APCs	2.46062		-2.66838	-1.85042	CD142+ APCs	H12	Lean control		CD142+ APCs	1.93857	1.93857	1.93857	1.37988	0	0	0	0	0	0	0	0	1.37988	0	0	0	1.37988	1.93857	2.55705	0		H13	CD55+ APCs	15.2401	Lean control		Lean control	CD9+ APCs	8.19469	0.0745717		CD142+ APCs
7.3932	7.63085	Myeloid cells	Lean control		0.072181	6.04106	KRT18	APCs	-0.368646		-5.03972	3.17929	ICAM1+ APCs	H12	Lean control		ICAM1+ APCs	0.795016	0	1.23226	0	0.795016	0	0	0	0.795016	0	0	0	0	0	0	0	1.53545	0.795016	2.66439	1.23226		ON305	CD55+ APCs	24.651	Participants with obesity		Lean control	CD142+ APCs	44.974	2.23632		ICAM1+ APCs
-12.8243	2.03529	APCs	Lean control		0.0347737	2.99366	MSLN	APCs	-0.371935		6.72309	1.12272	CD55+ APCs	H12	Lean control		CD55+ APCs	2.2067	1.95505	2.2067	0	2.95454	2.57479	2.2067	2.57479	0	0	0	0	0	0	0	0	1.10573	0	1.10573	1.95505		ON315	CD55+ APCs	25.0856	Participants with obesity		Lean control	ICAM1+ APCs	25.1063	7.00932		CD55+ APCs
7.92267	3.46802	Myeloid cells	Lean control		0.0219284	1.89724	CLDN5	APCs	-0.358911		-1.44765	-3.77442	CD142+ APCs	H12	Lean control		CD142+ APCs	1.81915	1.81915	0.829275	0.829275	0	0	0	0	0	0	0	0	0	0	0	0	0.829275	1.58411	2.80335	1.27629		ON330	CD55+ APCs	34.2878	Participants with obesity		Participants with obesity	CD55+ APCs	28.0081	5.4427		CD142+ APCs
-4.50502	-6.19029	Mesothelium cells	Lean control		0.0173062	1.56939	PECAM1	APCs	-0.508788		-0.0244846	-3.23301	CD142+ APCs	H12	Lean control		CD142+ APCs	2.19135	1.18499	1.71223	0.758622	0	0	0	1.89862	0	0.758622	0.758622	0	0	0	0	0	0.758622	1.71223	1.89862	1.18499		OT287	CD55+ APCs	15.4976	T2D patients with obesity		Participants with obesity	CD9+ APCs	10.2653	2.06972		CD142+ APCs
-5.5818	-3.14853	Mesothelium cells	Lean control		0.00929808	0.876061	ADIPOQ	APCs	-0.357816		7.16542	-1.59621	CD55+ APCs	H12	Lean control		CD55+ APCs	1.07144	1.07144	2.04362	0	2.601	2.36065	3.59764	2.16082	0	0	0	0	0	0	0	0	0.672835	0	1.07144	0.672835		OT294	CD55+ APCs	14.9566	T2D patients with obesity		Participants with obesity	CD142+ APCs	26.1118	6.03103		CD55+ APCs
7.67941	7.70493	Myeloid cells	Lean control		0.0160163	1.47264	PLIN1	APCs	-0.358574		5.45825	-0.682822	CD55+ APCs	H12	Lean control		CD55+ APCs	1.39214	1.39214	1.83912	0.757898	1.77717	1.29349	2.65518	1.48191	0.562958	0.920966	0.757898	0	0.320582	0	0.320582	0	0.920966	2.27134	1.83912	1.56429		OT306	CD55+ APCs	27.1056	T2D patients with obesity		Participants with obesity	ICAM1+ APCs	35.6148	3.86863		CD55+ APCs
-6.44244	-4.08587	Mesothelium cells	Lean control		0.0161238	1.25228	CD3D	APCs	-0.388088		-1.13013	-1.26336	CD142+ APCs	H12	Lean control		CD142+ APCs	1.99941	2.19509	0.954037	0.954037	0	0	0	0	0	0	0	0	0	0.954037	0	0	0.954037	0	1.43326	1.99941		H12	CD9+ APCs	8.24742	Lean control		T2D patients with obesity	CD55+ APCs	19.1866	6.8634		CD142+ APCs
0.416645	-7.44181	T/NKs	Lean control		0.0255294	1.693	NKG7	APCs	-0.401881		2.67521	-0.647544	CD9+ APCs	H12	Lean control		CD9+ APCs	0.953008	1.75449	1.68308	0	0.953008	2.78119	2.4299	2.10056	1.43198	0.786238	0.786238	2.98182	0	0	0	0	1.0959	0.953008	1.88362	1.43198		H13	CD9+ APCs	8.14196	Lean control		T2D patients with obesity	CD9+ APCs	11.7978	1.81006		CD9+ APCs
1.10415	7.31616	Eodothelial cells	Lean control		0.30431	25.7336	CD68	APCs	-0.243326		-1.97291	-1.18946	CD142+ APCs	H12	Lean control		CD142+ APCs	1.67481	1.67481	0	0.894422	0	0	0	0	0	0	2.40888	0	0	0	0	0	1.35888	1.91452	2.98553	1.35888		ON305	CD9+ APCs	10.36	Participants with obesity		T2D patients with obesity	CD142+ APCs	27.3919	6.92909		CD142+ APCs
-2.53992	-5.20309	Mesothelium cells	Lean control		0.114157	10.0828	CD14	APCs	-0.342091		1.53229	-1.64055	CD9+ APCs	H12	Lean control		CD9+ APCs	1.36276	0	1.36276	0.897511	0	0	0	0	0.897511	0	3.30185	0.897511	0	0	0	0	0	0.897511	2.41363	0		ON315	CD9+ APCs	12.286	Participants with obesity		T2D patients with obesity	ICAM1+ APCs	41.6237	5.44429		CD9+ APCs
-6.27639	-4.94502	Mesothelium cells	Lean control		0.00241857	0.236483	CD79A	APCs	-0.354579		-2.63267	-3.68224	CD142+ APCs	H12	Lean control		CD142+ APCs	1.58958	2.17513	1.92462	0	0.680781	0	0	0.680781	0	0	0	0	0	0	0.680781	0	0.680781	1.58958	2.28021	1.08209		ON330	CD9+ APCs	8.14978	Participants with obesity							CD142+ APCs
-4.33206	-3.54652	Mesothelium cells	Lean control		0.00892185	0.865312	JCHAIN	APCs	-0.355858		4.25845	-0.480131	CD55+ APCs	H12	Lean control		CD55+ APCs	1.43448	1.6088	2.36013	0.587431	2.19651	2.36013	2.00079	1.88639	0.587431	0.587431	1.6088	0.955019	0	0	0	0	1.88639	1.22321	0	0.955019		OT287	CD9+ APCs	12.2893	T2D patients with obesity							CD55+ APCs
-6.43784	8.23847	APCs	Lean control		0.00134365	0.123616	TPSAB1	APCs	-0.35371		-2.06303	2.68166	ICAM1+ APCs	H12	Lean control		ICAM1+ APCs	1.51908	0	1.21749	0	0	0	0	0	0	0	0	0	0	0	1.51908	0	0.783602	2.72603	2.93599	1.93827		OT294	CD9+ APCs	13.3114	T2D patients with obesity							ICAM1+ APCs
3.76323	-7.43232	T/NKs	Lean control		0.0047834	0.424594	TPSB2	APCs	-0.353623		-2.75475	-1.54583	CD142+ APCs	H12	Lean control		CD142+ APCs	1.95453	0	2.45153	0.922333	0	0	0	0	0	0.922333	0	0	0	0	0.922333	0	1.39384	3.44371	2.31163	2.14894		OT306	CD9+ APCs	9.79278	T2D patients with obesity							CD142+ APCs
-4.03783	-6.09571	Mesothelium cells	Lean control		0.2146	14.6468	PDGFRA	Mesothelium cells	-0.324254		-2.41852	0.714995	ICAM1+ APCs	H12	Lean control		ICAM1+ APCs	0	0	1.48468	0.995758	0	0	0	0	0.995758	0	1.81162	0	0	0.995758	0	0	0	2.7949	2.5609	1.48468		H12	ICAM1+ APCs	20.15	Lean control							ICAM1+ APCs
6.07957	-7.13821	T/NKs	Lean control		0.318995	14.4898	APOD	Mesothelium cells	-0.456439		0.272575	-2.32436	CD142+ APCs	H12	Lean control		CD142+ APCs	2.23081	0	0.712176	0	0	1.82328	0	0.712176	1.1239	1.1239	0.712176	0.712176	0	0	0	0	1.1239	2.11251	2.92602	2.23081		H13	ICAM1+ APCs	30.0626	Lean control							CD142+ APCs
9.52422	-8.01993	T/NKs	Lean control		10.1584	95.0549	KRT18	Mesothelium cells	2.47471		-1.89439	-3.05834	CD142+ APCs	H12	Lean control		CD142+ APCs	0.950713	0.950713	0.950713	0	0	0	0.950713	0	0	0	0.950713	0	0	0	0	0	0.950713	1.42914	2.61743	2.49427		ON305	ICAM1+ APCs	31.9251	Participants with obesity							CD142+ APCs
8.12383	-6.5579	T/NKs	Lean control		6.88681	94.6782	MSLN	Mesothelium cells	2.47435		-4.04719	-3.16948	CD142+ APCs	H12	Lean control		CD142+ APCs	1.26742	1.26742	0.822347	0	0	0	0	0	0	0	0.822347	0	0	0	1.26742	0	1.57433	2.71033	1.57433	2.29565		ON315	ICAM1+ APCs	39.6404	Participants with obesity							CD142+ APCs
-6.39297	-5.45955	Mesothelium cells	Lean control		0.0182104	1.1146	CLDN5	Mesothelium cells	-0.360068		-1.22719	-3.7572	CD142+ APCs	H12	Lean control		CD142+ APCs	0.940032	0.940032	1.41588	0	0	0	0	0	0	0	0	0	0	0	0	0.940032	2.17479	1.97966	2.60124	0		ON330	ICAM1+ APCs	35.279	Participants with obesity							CD142+ APCs
6.12265	-8.14931	T/NKs	Lean control		0.0130298	1.0675	PECAM1	Mesothelium cells	-0.513593		4.59003	0.0133751	CD55+ APCs	H12	Lean control		CD55+ APCs	1.74508	1.06144	1.34438	0.6654	2.43343	2.71992	1.06144	2.03037	0	0	1.06144	1.34438	0	0	0.6654	0	0.6654	1.34438	0.6654	0		OT287	ICAM1+ APCs	36.8679	T2D patients with obesity							CD55+ APCs
6.32932	7.76908	Myeloid cells	Lean control		0.00455259	0.32967	ADIPOQ	Mesothelium cells	-0.361142		-3.11527	-3.49856	CD142+ APCs	H12	Lean control		CD142+ APCs	1.86706	0.739006	0	1.1593	0	0	0	0	0	0	0	0	0	0	0.739006	0	2.72262	2.38367	2.02328	0.739006		OT294	ICAM1+ APCs	47.5621	T2D patients with obesity							CD142+ APCs
-3.74326	-4.95271	Mesothelium cells	Lean control		0.011303	1.02041	PLIN1	Mesothelium cells	-0.360849		-1.84565	-2.59804	CD142+ APCs	H12	Lean control		CD142+ APCs	1.59457	0	0.836697	0	0	0	0	0	0	1.28577	0	0	0	0	1.28577	0.836697	0.836697	2.43972	3.0883	0		OT306	ICAM1+ APCs	40.4412	T2D patients with obesity							CD142+ APCs
-4.76101	-3.62776	Mesothelium cells	Lean control		0.0178964	1.30298	CD3D	Mesothelium cells	-0.386511		-0.258544	-3.52973	CD142+ APCs	H12	Lean control		CD142+ APCs	1.9401	0	1.9401	1.38122	0	0	0	0	1.9401	1.9401	1.38122	0	0	0	0	0	0	2.5587	3.60432	3.42743		H12	CD142+ APCs	43.3927	Lean control							CD142+ APCs
3.29772	-0.113869	B cells	Lean control		0.0503925	2.77865	NKG7	Mesothelium cells	-0.392562		0.0120488	-1.19645	CD9+ APCs	H12	Lean control		CD9+ APCs	0.929419	0	1.96461	0	0	0	0	0	0	0.929419	0.929419	1.96461	0	0.929419	0	0	1.40268	3.11185	1.96461	1.96461		H13	CD142+ APCs	46.5553	Lean control							CD9+ APCs
1.31878	-7.22605	T/NKs	Lean control		0.0244898	2.07221	CD68	Mesothelium cells	-0.438202		-2.64669	-3.21519	CD142+ APCs	H12	Lean control		CD142+ APCs	1.23217	2.25132	1.53536	0	0	0	0	0	0	0	0	0	0	0	0.794949	0	1.53536	3.07471	2.25132	1.23217		ON305	CD142+ APCs	33.0639	Participants with obesity							CD142+ APCs
6.74706	8.00061	Myeloid cells	Lean control		0.108163	8.63422	CD14	Mesothelium cells	-0.344752		6.69457	0.8177	CD55+ APCs	H12	Lean control		CD55+ APCs	1.15825	1.36417	1.36417	1.68059	2.83431	2.83431	2.34809	2.27598	0	0	0.898632	0	0	0.898632	0	1.36417	0.898632	0	1.36417	0		ON315	CD142+ APCs	22.988	Participants with obesity							CD55+ APCs
-4.61315	-1.97869	Mesothelium cells	Lean control		0.00282575	0.21978	CD79A	Mesothelium cells	-0.35435		6.71195	-1.41624	CD55+ APCs	H12	Lean control		CD55+ APCs	1.74414	2.02938	1.34354	1.74414	3.63294	1.56377	0.66485	2.34583	0.66485	1.34354	0	0	0	0	0	0	0	0.66485	1.34354	1.34354		ON330	CD142+ APCs	22.2834	Participants with obesity							CD55+ APCs
-5.1544	5.92016	APCs	Lean control		0.0795918	7.45683	JCHAIN	Mesothelium cells	-0.349471		-4.2197	-3.09525	CD142+ APCs	H12	Lean control		CD142+ APCs	2.19794	1.4887	1.71831	0	0.762567	0	0	0	0	0	1.19014	0	0	0.762567	0	0	1.90492	1.19014	1.90492	1.19014		OT287	CD142+ APCs	35.3453	T2D patients with obesity							CD142+ APCs
8.57503	3.75784	Myeloid cells	Lean control		0.00125589	0.125589	TPSAB1	Mesothelium cells	-0.353719		-2.9759	-1.81916	CD142+ APCs	H12	Lean control		CD142+ APCs	1.24049	2.48972	0	0.801397	0	0	0	0	0	0	2.26182	0	0	0	0	0	0.801397	2.26182	2.26182	1.24049		OT294	CD142+ APCs	24.1699	T2D patients with obesity							CD142+ APCs
-12.0331	3.0416	APCs	Lean control		0.00549451	0.32967	TPSB2	Mesothelium cells	-0.353583		-2.00996	-2.0512	CD142+ APCs	H12	Lean control		CD142+ APCs	1.96343	0	1.96343	0.928585	0	0	0	0	0	0	0	0	0.928585	0	0	0	1.40164	3.50103	1.72148	2.15809		OT306	CD142+ APCs	22.6604	T2D patients with obesity							CD142+ APCs
-7.02915	8.03863	APCs	Lean control		0.374034	30.6701	PDGFRA	Eodothelial cells	-0.157725		-2.72086	1.33406	ICAM1+ APCs	H12	Lean control		ICAM1+ APCs	1.2404	1.2404	1.2404	1.2404	0	0	0	0	0	0	0	0	0	1.2404	1.2404	0	1.2404	2.90137	2.75633	1.77732												ICAM1+ APCs
-5.79184	-2.31825	Mesothelium cells	Lean control		4.09246	77.9961	APOD	Eodothelial cells	-0.125356		-2.57945	-3.76697	CD142+ APCs	H12	Lean control		CD142+ APCs	2.60054	0	0	1.02302	0	0	0	1.02302	0	0	0	0	0	0	0	0	2.09511	2.83522	2.60054	2.09511												CD142+ APCs
9.01011	-9.18431	T/NKs	Lean control		0.189755	8.24742	KRT18	Eodothelial cells	-0.335501		7.5828	-0.630762	CD55+ APCs	H12	Lean control		CD55+ APCs	0.95704	1.22553	1.61142	0.588891	1.88918	2.83555	3.75428	2.10631	0	0	0	0	0	0	0.95704	0.588891	0	0	0.95704	0.95704												CD55+ APCs
6.65103	-5.5699	T/NKs	Lean control		0.180735	5.57345	MSLN	Eodothelial cells	-0.311304		-2.98039	-3.21517	CD142+ APCs	H12	Lean control		CD142+ APCs	0	1.36017	0	0	0	0	0	0	0	0.895449	0.895449	0	0	0	0.895449	0	0	1.36017	2.5327	0.895449												CD142+ APCs
-4.62467	-2.02762	Mesothelium cells	Lean control		9.13177	68.8789	CLDN5	Eodothelial cells	2.47482		5.75025	-0.663117	CD55+ APCs	H12	Lean control		CD55+ APCs	1.56841	1.56841	1.06454	1.34788	3.20858	3.44656	3.68738	1.74899	0	0	0	0	0	0	0	0	0	1.06454	2.15154	1.34788												CD55+ APCs
-8.9892	5.42235	APCs	Lean control		2.53866	54.3492	PECAM1	Eodothelial cells	2.32434		-2.11412	0.088802	ICAM1+ APCs	H12	Lean control		ICAM1+ APCs	1.33598	2.33658	0.65989	0	0	0	0	0.65989	0.65989	0.65989	0	0	0	0	0	0.65989	1.8882	2.42306	2.2419	2.02049												ICAM1+ APCs
-4.91773	-4.14448	Mesothelium cells	Lean control		0.0492912	2.60954	ADIPOQ	Eodothelial cells	-0.329784		-3.39193	-2.14314	CD142+ APCs	H12	Lean control		CD142+ APCs	0	2.34443	1.74286	0	0.778596	0	0	0	0	0	2.34443	0	0	0	0	0	0.778596	1.74286	1.93037	1.51188												CD142+ APCs
-5.9927	-3.4047	Mesothelium cells	Lean control		0.0750644	3.80155	PLIN1	Eodothelial cells	-0.33007		-4.2378	3.93247	ICAM1+ APCs	H12	Lean control		ICAM1+ APCs	1.88099	1.75192	1.6037	0.584604	0	0	0	0.584604	0.584604	1.21872	0.584604	0	0	0	0	0	1.88099	3.48955	2.77828	1.99528												ICAM1+ APCs
-12.7739	2.10577	APCs	Lean control		0.102448	3.47938	CD3D	Eodothelial cells	-0.311284		-1.0244	2.2954	ICAM1+ APCs	H12	Lean control		ICAM1+ APCs	2.13557	0.725607	1.14166	1.14166	0	0	0	0	0	0	2.00093	0	0	0.725607	0.725607	0.725607	0.725607	2.54363	3.05653	1.14166												ICAM1+ APCs
8.6913	-8.37949	T/NKs	Lean control		0.225515	5.6701	NKG7	Eodothelial cells	-0.326924		-3.52168	-2.71316	CD142+ APCs	H12	Lean control		CD142+ APCs	0.867851	1.6381	0.867851	0	0	0	0	0	0	0	0	0	0	0	0	0	0	2.36767	2.36767	1.32537												CD142+ APCs
-8.07363	3.74132	APCs	Lean control		0.107603	4.76804	CD68	Eodothelial cells	-0.380319		-2.02003	-2.79045	CD142+ APCs	H12	Lean control		CD142+ APCs	1.45289	0	1.77719	0	0	0	0	0	0	0	0.96992	0	0	0	0	0	1.45289	2.02167	2.94523	0.96992												CD142+ APCs
-7.78178	6.73672	APCs	Lean control		0.139497	5.63789	CD14	Eodothelial cells	-0.33084		6.38396	1.67224	CD55+ APCs	H12	Lean control		CD55+ APCs	0.956497	2.00287	2.00287	0	2.62615	3.22041	2.19865	3.39606	0	0	0	0	0	0	0.956497	2.3623	0	0	1.4363	0.956497												CD55+ APCs
1.87725	-8.80318	T/NKs	Lean control		0.00451031	0.128866	CD79A	Eodothelial cells	-0.353401		-3.03461	-2.51185	CD142+ APCs	H12	Lean control		CD142+ APCs	1.61635	0	0	0	0	0	0	0	0	0	1.10438	0	0	0	0	0	2.40575	2.20491	1.95332	0												CD142+ APCs
-5.16328	-2.811	Mesothelium cells	Lean control		0.115335	0.708763	JCHAIN	Eodothelial cells	-0.346241		7.37843	-1.09106	CD55+ APCs	H12	Lean control		CD55+ APCs	0	1.61175	1.61175	0	2.56761	3.08466	3.08466	2.73706	0	0	0	0	0	0	0.58907	0	0	0	1.22581	0												CD55+ APCs
9.88258	5.81381	Myeloid cells	Lean control		0.00064433	0.064433	TPSAB1	Eodothelial cells	-0.353788		-3.45128	-2.14777	CD142+ APCs	H12	Lean control		CD142+ APCs	2.19109	0	0.843355	0	0	0	0	0	0	0	0	0	0	0	0	0.843355	1.29426	2.03088	2.90219	1.84001												CD142+ APCs
6.26729	8.23964	Myeloid cells	Lean control		0.00740979	0.418814	TPSB2	Eodothelial cells	-0.353475		6.14783	0.625408	CD55+ APCs	H12	Lean control		CD55+ APCs	0.789561	2.10591	1.38781	1.65029	2.77448	1.75953	0.470762	1.858	0.470762	1.52764	0	1.38781	0.470762	0	0.470762	2.77448	0	1.38781	1.2252	0.470762												CD55+ APCs
6.92985	-7.53119	T/NKs	Lean control		0.407767	33.3981	PDGFRA	Adipocytes	-0.12249		-2.29207	1.60595	ICAM1+ APCs	H12	Lean control		ICAM1+ APCs	1.00814	0.62607	0.62607	0	0	0	0	0.62607	0.62607	1.49984	1.82801	0	0.62607	0	0	0.62607	1.82801	1.28391	1.82801	0.62607												ICAM1+ APCs
-5.01054	-3.94808	Mesothelium cells	Lean control		1.80388	81.165	APOD	Adipocytes	-0.326155		-4.33889	-2.99635	ICAM1+ APCs	H12	Lean control		ICAM1+ APCs	2.05092	1.5834	1.3619	0.67695	0	0	0	0	0	0.67695	0	0	0	1.07696	0	0	1.5834	2.85955	1.5834	2.16825												ICAM1+ APCs
-2.72748	-5.31741	Mesothelium cells	Lean control		0.174757	6.40777	KRT18	Adipocytes	-0.339729		-3.66511	0.441984	ICAM1+ APCs	H12	Lean control		ICAM1+ APCs	2.18921	1.83823	0.84215	0	0	0	0	0	0	0	0	0	0	0	0	0	0	2.82472	2.55662	2.65419												ICAM1+ APCs
1.40849	-7.66644	T/NKs	Lean control		0.0932039	3.8835	MSLN	Adipocytes	-0.347664		-2.39491	-2.69433	CD142+ APCs	H12	Lean control		CD142+ APCs	1.42265	0.945484	1.42265	0.945484	0	0	0	0	0	0	1.74435	0.945484	0	0	0	0	1.74435	1.98736	2.9077	0.945484												CD142+ APCs
-5.72743	-3.50018	Mesothelium cells	Lean control		0.0368932	1.5534	CLDN5	Adipocytes	-0.354256		-1.69215	2.12605	ICAM1+ APCs	H12	Lean control		ICAM1+ APCs	2.24048	0.659123	0.659123	0.659123	0	0	0	0	0	0	1.05298	0	0	0	0.659123	0	1.33481	1.73439	1.33481	1.88685												ICAM1+ APCs
-6.4658	-2.96105	Mesothelium cells	Lean control		0.0349515	1.94175	PECAM1	Adipocytes	-0.48896		7.3626	1.06394	CD55+ APCs	H12	Lean control		CD55+ APCs	0.883081	1.65918	1.89812	0	2.56924	2.76585	3.25119	1.65918	0.883081	0.536008	0	0	0	0	0	1.34461	0	0	0.536008	0												CD55+ APCs
6.71621	-5.53087	T/NKs	Lean control		4.05049	64.2718	ADIPOQ	Adipocytes	2.47473		-3.82589	-0.594891	CD142+ APCs	H12	Lean control		CD142+ APCs	1.72842	0.933708	1.72842	1.40802	0	0	0	0	0	0.933708	1.40802	0	0.933708	0	0	0	0.933708	2.9718	2.16558	1.40802												CD142+ APCs
-3.39202	-3.75569	Mesothelium cells	Lean control		5.88544	76.8932	PLIN1	Adipocytes	2.47474		-1.86492	-1.83659	CD142+ APCs	H12	Lean control		CD142+ APCs	2.60061	1.25116	1.25116	0	0	0	0	0	0	1.25116	1.25116	0	0	0	1.25116	0	1.25116	2.91564	2.13808	2.60061												CD142+ APCs
8.65427	-4.87837	T/NKs	Lean control		0.023301	1.16505	CD3D	Adipocytes	-0.381703		-4.40502	-2.90611	CD142+ APCs	H12	Lean control		CD142+ APCs	1.5365	1.5365	0	0.795749	0	0	0	0	0	0	0	0	0	0	0.795749	0	1.7689	2.89178	2.48031	1.5365												CD142+ APCs
8.70006	-8.36323	T/NKs	Lean control		0.145631	3.1068	NKG7	Adipocytes	-0.356865		-2.92592	-1.78554	CD142+ APCs	H12	Lean control		CD142+ APCs	2.19637	0.954921	0.954921	0	0	0	0	0	0	0	0.954921	0.954921	0	0	0	0	2.19637	2.83231	2.73347	0.954921												CD142+ APCs
7.95759	-7.76844	T/NKs	Lean control		0.145631	7.18447	CD68	Adipocytes	-0.353835		5.49343	-1.23409	CD55+ APCs	H12	Lean control		CD55+ APCs	1.97845	1.97845	1.97845	0.939177	1.73583	2.89793	1.73583	1.97845	0	0.939177	0.939177	0	0	0.939177	0	0	1.73583	0	1.97845	0.939177												CD55+ APCs
-9.91651	4.28453	APCs	Lean control		0.147573	4.07767	CD14	Adipocytes	-0.327255		-1.23578	-2.8268	CD142+ APCs	H12	Lean control		CD142+ APCs	0.979062	0	0	0	0	0	0.979062	0	0	0	1.7894	0	0	0	1.46416	0	0	2.39532	1.7894	2.23107												CD142+ APCs
7.37043	-8.93414	T/NKs	Lean control		0.00582524	0.38835	CD79A	Adipocytes	-0.35266		5.15559	1.67371	CD55+ APCs	H12	Lean control		CD55+ APCs	0	0.687938	1.09166	1.09166	2.3884	1.37847	2.07031	2.3884	0	0.687938	0	0	0	0	0.687938	2.07031	0.687938	0.687938	2.62936	0												CD55+ APCs
-6.26286	-3.20843	Mesothelium cells	Lean control		0.00970874	0.38835	JCHAIN	Adipocytes	-0.355786		7.27235	-1.46253	CD55+ APCs	H12	Lean control		CD55+ APCs	1.54096	1.54096	1.32223	0	2.12084	2.00429	3.13612	2.96245	0.650899	0	0.650899	0	0	0	0	0	0	0	0.650899	0												CD55+ APCs
-6.24789	-4.93718	Mesothelium cells	Lean control		0.00582524	0.194175	TPSAB1	Adipocytes	-0.353206		5.27097	0.813603	CD55+ APCs	H12	Lean control		CD55+ APCs	1.37465	2.16097	1.84319	0	2.45387	3.17967	2.09049	2.34677	0	0.780001	0	0.464198	0	0.780001	1.01965	1.01965	2.01465	0.464198	1.5139	0.464198												CD55+ APCs
-6.94684	7.10446	APCs	Lean control		0	0	TPSB2	Adipocytes	-0.353894		-3.47638	-2.33469	CD142+ APCs	H12	Lean control		CD142+ APCs	2.02795	2.02795	0.974416	0.974416	0.974416	0	0	0	0	0.974416	1.45844	0	0	0	0	0	2.02795	2.38855	2.76295	2.38855												CD142+ APCs
1.26963	-7.32681	T/NKs	Lean control		0.043637	2.98656	PDGFRA	T/NKs	-0.502825		0.252834	-3.16332	CD142+ APCs	H12	Lean control		CD142+ APCs	1.32975	1.88102	1.88102	0	1.32975	0	0.871313	0.871313	0	0.871313	0.871313	0	0	0	0	0	2.23434	1.32975	2.37307	0												CD142+ APCs
-2.86512	-3.53251	Mesothelium cells	Lean control		0.7087	49.7871	APOD	T/NKs	-0.422247		6.81439	0.853064	CD55+ APCs	H12	Lean control		CD55+ APCs	0.958046	2.00504	1.30228	0.958046	3.15668	3.43366	2.70296	2.31294	0	0.728063	0.428877	0	0	0.428877	0	1.66473	0	0	1.55788	0												CD55+ APCs
9.47004	5.2382	Myeloid cells	Lean control		0.103479	5.96759	KRT18	T/NKs	-0.359823		-1.82064	-2.2379	CD142+ APCs	H12	Lean control		CD142+ APCs	1.55083	0	1.88299	0	0	1.05002	0	0	0	1.05002	1.55083	0	0	0	0	0	0	1.55083	3.36265	1.05002												CD142+ APCs
-2.2332	-4.48395	Mesothelium cells	Lean control		0.0446878	2.80958	MSLN	T/NKs	-0.367817		-1.0524	-2.42571	CD142+ APCs	H12	Lean control		CD142+ APCs	0.833373	0.833373	0	0	0	0	0	0	0	0	1.82524	0.833373	0	0	0	0	1.82524	2.43436	2.54236	1.58989												CD142+ APCs
-4.84984	-2.31212	Mesothelium cells	Lean control		0.024169	1.60389	CLDN5	T/NKs	-0.358214		6.61743	-1.93237	CD55+ APCs	H12	Lean control		CD55+ APCs	0	1.0681	1.57271	1.57271	3.3228	1.0681	2.15634	1.0681	0	0	0	0	0	0	0	0	0	0	1.57271	0												CD55+ APCs
-5.0455	-2.87853	Mesothelium cells	Lean control		0.0655384	4.69554	PECAM1	T/NKs	-0.454591		-1.65373	-2.81453	CD142+ APCs	H12	Lean control		CD142+ APCs	1.4474	0.734294	1.67448	0.734294	0	0	0	1.15311	0.734294	0	0.734294	0	0	0	0	0	2.37547	2.01544	2.15037	1.4474												CD142+ APCs
8.75393	-8.58765	T/NKs	Lean control		0.00973397	0.619435	ADIPOQ	T/NKs	-0.35751		-3.26069	0.985217	ICAM1+ APCs	H12	Lean control		ICAM1+ APCs	1.3632	1.3632	1.3632	0	0	0	0	0	0	0	0	0	0	0	0	0	0	2.2748	2.2748	0												ICAM1+ APCs
-6.391	6.62808	APCs	Lean control		0.0114485	0.730048	PLIN1	T/NKs	-0.360779		-3.87027	-1.29128	CD142+ APCs	H12	Lean control		CD142+ APCs	0.669608	1.90521	1.35077	0	0	0	0	0	0	0	0	0.669608	0.669608	0	0	0	0	1.90521	2.25981	1.90521												CD142+ APCs
8.11907	5.75941	Myeloid cells	Lean control		3.23196	77.7888	CD3D	T/NKs	2.47309		-4.31626	0.32446	ICAM1+ APCs	H12	Lean control		ICAM1+ APCs	1.79489	2.28064	0.813019	0.813019	0	0	0	0	0	0	0.813019	0	0	0	0	0.813019	2.14338	1.25545	1.79489	1.79489												ICAM1+ APCs
-5.23632	-2.50002	Mesothelium cells	Lean control		7.69526	58.4702	NKG7	T/NKs	2.47282		7.19977	-0.949552	CD55+ APCs	H12	Lean control		CD55+ APCs	0	0	1.61008	0	3.49728	2.56569	3.85093	2.7088	0	0	0	0	0	0	0	0	0	0	1.09915	1.09915												CD55+ APCs
-10.9192	3.74547	APCs	Lean control		0.0374979	2.36713	CD68	T/NKs	-0.429142		7.0591	-1.39282	CD55+ APCs	H12	Lean control		CD55+ APCs	1.23854	1.23854	2.45266	0.59711	2.30113	2.75388	2.70046	2.12247	0	0	0	0	0	0	0.59711	0	1.45101	0.59711	0.59711	0.59711												CD55+ APCs
-4.30324	-4.00406	Mesothelium cells	Lean control		0.0384381	2.42243	CD14	T/NKs	-0.375709		-1.48355	-0.0896212	ICAM1+ APCs	H12	Lean control		ICAM1+ APCs	1.63679	1.12146	1.63679	0	0.710329	0	0.710329	0	0	0.710329	0.710329	0.710329	0	0	0	0	1.82023	2.10932	2.22757	1.12146												ICAM1+ APCs
6.99817	8.04689	Myeloid cells	Lean control		0.00768763	0.586251	CD79A	T/NKs	-0.351611		-3.58086	-3.25688	CD142+ APCs	H12	Lean control		CD142+ APCs	0.747741	1.88116	0.747741	1.17076	0	0	0	0	0.747741	0.747741	0	0	0	0	0	0	1.17076	2.17311	1.69541	1.46711												CD142+ APCs
-5.43688	8.22438	APCs	Lean control		0.0176981	1.00105	JCHAIN	T/NKs	-0.355064		-3.45376	2.278	ICAM1+ APCs	H12	Lean control		ICAM1+ APCs	2.017	0	1.77271	0	0	0	0	0	0	0	0	0	0	0	1.23646	0	1.77271	2.3771	2.21317	1.23646												ICAM1+ APCs
-4.4615	-5.83871	Mesothelium cells	Lean control		0.00403739	0.160389	TPSAB1	T/NKs	-0.353407		-3.3817	-1.84561	CD142+ APCs	H12	Lean control		CD142+ APCs	0	2.3638	0.865374	0	0	0	0	0	0	0	2.69185	0	0.865374	0	0	0	0.865374	1.63465	2.2252	0.865374												CD142+ APCs
0.667498	-8.29992	T/NKs	Lean control		0.00707925	0.376085	TPSB2	T/NKs	-0.353493		-0.937856	-3.91481	CD142+ APCs	H12	Lean control		CD142+ APCs	2.03882	0	0	0	0	0	0	0	1.17161	2.03882	1.17161	0	0	0	0	1.17161	0	2.03882	1.69641	1.69641												CD142+ APCs
8.17379	-3.37205	T/NKs	Lean control		0.0266535	2.22113	PDGFRA	Myeloid cells	-0.520564		-4.00226	-1.76149	CD142+ APCs	H12	Lean control		CD142+ APCs	2.32401	0.930627	1.96633	0.930627	0	0	0	0.930627	0	0	0.930627	0	0	0	0	0	0	2.58692	2.96698	1.40418												CD142+ APCs
8.86104	5.06067	Myeloid cells	Lean control		0.323544	18.9906	APOD	Myeloid cells	-0.45604		-4.05632	-2.09047	CD142+ APCs	H12	Lean control		CD142+ APCs	0.778787	1.74315	0	0.778787	0	0	0	0	0.778787	0	0	0	0	0	0	0	0	1.74315	2.45182	2.45182												CD142+ APCs
-6.35864	8.84589	APCs	Lean control		0.114141	8.9462	KRT18	Myeloid cells	-0.356817		5.30564	-2.18042	CD55+ APCs	H12	Lean control		CD55+ APCs	1.12822	0.528696	2.23651	0.87273	1.88308	1.33154	2.65589	0.528696	0	0	0	0	0	0	0.528696	0.87273	0.528696	0.87273	0.528696	0												CD55+ APCs
-6.06764	-5.54941	Mesothelium cells	Lean control		0.0969891	7.37907	MSLN	Myeloid cells	-0.346091		-2.31282	-2.84339	CD142+ APCs	H12	Lean control		CD142+ APCs	2.87168	0	1.04797	1.04797	0	0	0	0	0	0	1.04797	0	0	0	0	0	0	2.63641	2.87168	2.63641												CD142+ APCs
8.25818	4.03739	Myeloid cells	Lean control		0.0877345	3.39339	CLDN5	Myeloid cells	-0.338441		-2.51186	0.321981	ICAM1+ APCs	H12	Lean control		ICAM1+ APCs	1.6281	1.6281	1.6281	0	0	0	0	0	0	0	1.6281	0	0	0	0	0	1.6281	2.41907	1.96589	2.58645												ICAM1+ APCs
6.88699	-7.74425	T/NKs	Lean control		0.915721	56.0834	PECAM1	Myeloid cells	0.50072		-3.98153	2.07511	ICAM1+ APCs	H12	Lean control		ICAM1+ APCs	1.13836	1.78347	0.881462	1.13836	0	0	0	0	0	1.13836	1.65695	0	0	0	0.534863	0	0.881462	1.78347	2.1724	0												ICAM1+ APCs
7.68833	7.98645	Myeloid cells	Lean control		0.0255429	2.07305	ADIPOQ	Myeloid cells	-0.346429		6.2789	0.02499	CD55+ APCs	H12	Lean control		CD55+ APCs	1.0828	1.0828	1.36849	0.681311	3.15524	1.92553	2.17608	2.28118	0	0.681311	0	0	0	0	0.681311	0	0	0	0	0.681311												CD55+ APCs
-6.28112	-3.05846	Mesothelium cells	Lean control		0.0388697	3.12192	PLIN1	Myeloid cells	-0.347542		-1.52442	-3.12077	CD142+ APCs	H12	Lean control		CD142+ APCs	2.51566	1.77069	1.77069	0.965065	0	0	0	0	0	0	0	0	0	0	0.965065	0	1.4469	2.84779	2.93781	0.965065												CD142+ APCs
-6.82134	-4.05822	Mesothelium cells	Lean control		0.0429418	2.69003	CD3D	Myeloid cells	-0.364228		-2.9194	2.24695	ICAM1+ APCs	H12	Lean control		ICAM1+ APCs	1.85214	0	0	1.02645	1.02645	0	0	0	0	0	0	0	0	0	1.02645	1.85214	0	2.93977	2.93977	1.5222												ICAM1+ APCs
8.75984	-7.97341	T/NKs	Lean control		0.096002	4.29418	NKG7	Myeloid cells	-0.375467		-3.6934	-2.45939	CD142+ APCs	H12	Lean control		CD142+ APCs	0	1.54515	1.04533	0	0	0	0	0	0	1.04533	2.63263	1.04533	0	0	1.54515	0	2.63263	2.49039	2.63263	2.32451												CD142+ APCs
-5.38095	-4.04961	Mesothelium cells	Lean control		4.1978	87.9442	CD68	Myeloid cells	2.46822		0.410399	-0.247966	CD9+ APCs	H12	Lean control		CD9+ APCs	0.805346	1.5502	1.5502	1.5502	0	0	0	0.805346	0	0.805346	2.26823	0	0	0	0	0	2.26823	2.38874	1.5502	0												CD9+ APCs
-5.96146	-4.4674	Mesothelium cells	Lean control		6.45768	81.7004	CD14	Myeloid cells	2.47434		6.15626	-0.675768	CD55+ APCs	H12	Lean control		CD55+ APCs	1.05402	1.33598	1.55568	1.05402	2.93157	1.7357	2.93157	1.8882	0	0.65989	1.05402	0	0	0	0	0	0	0.65989	0.65989	0.65989												CD55+ APCs
-6.60759	8.8053	APCs	Lean control		0.00641658	0.518263	CD79A	Myeloid cells	-0.352327		5.68761	0.343309	CD55+ APCs	H12	Lean control		CD55+ APCs	1.37258	1.37258	1.93022	0.905333	2.60405	1.68978	1.37258	2.12391	0	0	0	0	0	0	0	0	0.551801	0.551801	1.5437	0												CD55+ APCs
8.4507	4.60114	Myeloid cells	Lean control		0.00987167	0.777394	JCHAIN	Myeloid cells	-0.355772		-2.72885	-3.26107	CD142+ APCs	H12	Lean control		CD142+ APCs	2.36416	0	1.22635	0	0	0	0	0.790448	0	0	1.52891	0	0.790448	0	0	0	1.76088	2.81283	2.88264	1.22635												CD142+ APCs
-4.53505	-3.37575	Mesothelium cells	Lean control		0.00468904	0.259131	TPSAB1	Myeloid cells	-0.353334		4.83409	-2.41218	CD55+ APCs	H12	Lean control		CD55+ APCs	1.83838	2.08548	0	1.50945	2.28346	2.82489	1.83838	2.44865	1.016	0	0	1.50945	0	0	0	0	1.50945	1.016	2.28346	1.83838												CD55+ APCs
6.11884	-7.49545	T/NKs	Lean control		0.010612	0.653998	TPSB2	Myeloid cells	-0.353293		5.7717	-1.11292	CD55+ APCs	H12	Lean control		CD55+ APCs	1.90297	0.761349	1.18855	0	3.06995	0	0	2.42218	0	0	0	0	0	0	0	0	0	1.48693	0.761349	0												CD55+ APCs
7.32008	-7.52952	T/NKs	Lean control		0.224022	17.004	PDGFRA	B cells	-0.314413		5.17375	-1.86924	CD55+ APCs	H12	Lean control		CD55+ APCs	1.2912	1.83646	1.68551	0.630763	2.82273	2.65223	3.95095	1.96757	0	0.630763	0	0	0	0	0	0	1.01454	0	0.630763	1.01454												CD55+ APCs
6.56396	8.36039	Myeloid cells	Lean control		1.96491	48.1781	APOD	B cells	-0.312027		-3.24404	-2.27293	CD142+ APCs	H12	Lean control		CD142+ APCs	1.62509	1.31352	0	0.8585	0	0	0	0	0	0	0.8585	0.8585	0	0	0	0	1.62509	0	2.05388	0												CD142+ APCs
0.993947	3.22567	Adipocytes	Lean control		0.0904184	4.99325	KRT18	B cells	-0.363505		3.70968	-0.0851313	CD55+ APCs	H12	Lean control		CD55+ APCs	1.51119	3.20744	1.87954	0	2.92642	0.921786	3.35873	2.02283	1.51119	1.71223	1.39316	5.23752	0	0.408522	0	0.408522	0.697728	0	1.61676	0.408522												CD55+ APCs
7.01123	8.10931	Myeloid cells	Lean control		0.0823212	3.64372	MSLN	B cells	-0.352184		4.56202	-1.99941	CD55+ APCs	H12	Lean control		CD55+ APCs	1.53579	1.53579	0	0	2.40005	2.21933	0	1.03762	0	0	1.03762	0	0	0	0	0	0.647755	0.647755	1.86678	0.647755												CD55+ APCs
2.15297	7.97617	Eodothelial cells	Lean control		0.0418354	2.2942	CLDN5	B cells	-0.352719		-1.23084	-1.97626	CD142+ APCs	H12	Lean control		CD142+ APCs	1.80046	0	0	0	0	0	0.816738	0	0	0.816738	2.14927	0	0	0	0	0	0	2.14927	3.05446	2.14927												CD142+ APCs
0.280712	-8.29339	T/NKs	Lean control		0.148448	10.5263	PECAM1	B cells	-0.36143		-3.51999	-2.06614	CD142+ APCs	H12	Lean control		CD142+ APCs	1.50384	0.773028	0.773028	0	0	0	0	0	0	0.773028	0	0	0	0	0.773028	0	1.20376	2.21531	2.44207	2.3351												CD142+ APCs
-5.79215	-5.01872	Mesothelium cells	Lean control		0.00944669	0.269906	ADIPOQ	B cells	-0.357711		7.26313	-1.23198	CD55+ APCs	H12	Lean control		CD55+ APCs	1.64115	2.77134	0.60553	0.979997	1.79065	2.13889	3.04325	1.46531	0	0	1.64115	0	0	0	0.60553	0	0	0.60553	1.25181	0												CD55+ APCs
8.78385	-8.12013	T/NKs	Lean control		0.0161943	0.944669	PLIN1	B cells	-0.358488		0.378369	-3.2835	CD142+ APCs	H12	Lean control		CD142+ APCs	1.8211	1.27797	1.27797	0	0	0	1.27797	0	0	0	1.8211	0	0	0	0	0	2.42986	0	2.17111	2.17111												CD142+ APCs
-6.80503	-3.71955	Mesothelium cells	Lean control		0.134953	5.93792	CD3D	B cells	-0.282364		0.308316	-0.403737	CD9+ APCs	H12	Lean control		CD9+ APCs	1.71307	1.71307	1.1857	1.1857	0	0	0	0	1.1857	0.759166	2.68361	0.759166	0	0	0	0.759166	2.95407	2.19226	0.759166	0.759166												CD9+ APCs
6.8778	7.78306	Myeloid cells	Lean control		0.369771	9.85155	NKG7	B cells	-0.272855		-2.17026	-1.06508	CD142+ APCs	H12	Lean control		CD142+ APCs	1.76264	2.20236	1.43949	0.95907	0	0	0	0.95907	0	0	2.20236	0	0	0	0	0	0	1.43949	2.00648	0.95907												CD142+ APCs
-6.81949	8.47888	APCs	Lean control		0.11336	6.61269	CD68	B cells	-0.37631		-1.099	1.73585	ICAM1+ APCs	H12	Lean control		ICAM1+ APCs	1.73898	1.73898	1.50821	0	0.776055	0	0	0	0	0.776055	0	0	0	0	0	0	1.50821	2.63201	2.71301	1.50821												ICAM1+ APCs
-3.67501	-3.58755	Mesothelium cells	Lean control		0.0391363	1.75439	CD14	B cells	-0.375399		-1.33196	-2.08596	CD142+ APCs	H12	Lean control		CD142+ APCs	2.04908	1.26279	0.61253	0.61253	0	0	0	0.61253	0	0	0	0	0	0	0.61253	0	1.47713	2.33176	2.55189	1.80345												CD142+ APCs
9.90874	6.08042	Myeloid cells	Lean control		5.02564	74.6289	CD79A	B cells	2.47487		6.47709	-0.173704	CD55+ APCs	H12	Lean control		CD55+ APCs	1.64754	0	1.13046	0.717131	2.34535	1.64754	2.75236	2.34535	0	0	0	0	0	0	0	0.717131	0	0.717131	2.12104	1.13046												CD55+ APCs
-7.10465	8.20035	APCs	Lean control		31.3333	49.9325	JCHAIN	B cells	2.47486		-0.308454	-1.66931	CD142+ APCs	H12	Lean control		CD142+ APCs	1.29072	0	0.840574	0.840574	0	0	0.840574	0	0.840574	0	0	0.840574	0	0	0	0	0.840574	2.7405	1.8359	1.29072												CD142+ APCs
9.10343	-9.29589	T/NKs	Lean control		0.00134953	0.134953	TPSAB1	B cells	-0.353709		-3.06263	-1.15079	CD142+ APCs	H12	Lean control		CD142+ APCs	1.45608	1.68371	0.740208	0.740208	0	0	0.740208	0	0.740208	0	2.38576	0	0.740208	0.740208	0	0	1.86901	2.48188	2.56956	1.86901												CD142+ APCs
-5.19476	8.26971	APCs	Lean control		0.00674764	0.674764	TPSB2	B cells	-0.353512		-3.03019	-3.61841	CD142+ APCs	H12	Lean control		CD142+ APCs	1.29005	0.84005	1.29005	0	0	0	0	0	0	0	0	0	0	0	1.29005	0	0.84005	2.55321	2.32389	1.29005												CD142+ APCs
6.80114	-7.44229	T/NKs	Lean control		0.0434783	3.80435	PDGFRA	Mast cells	-0.502991		7.01357	-2.02564	CD55+ APCs	H12	Lean control		CD55+ APCs	0.727206	0	2.45898	0	3.05948	3.75425	3.43205	3.10843	0	0.727206	0	0	0	0	0	0	0	0	1.14377	0												CD55+ APCs
-5.96855	-3.78274	Mesothelium cells	Lean control		1.3913	65.2174	APOD	Mast cells	-0.362355		-3.37594	-1.71401	CD142+ APCs	H12	Lean control		CD142+ APCs	1.82386	1.005	1.005	0	0	0	0	1.005	0	0	2.26794	0	0	0	1.005	0	1.496	1.82386	3.22869	1.005												CD142+ APCs
6.14999	-7.0705	T/NKs	Lean control		0.13587	4.34783	KRT18	Mast cells	-0.350692		3.25859	1.64481	CD9+ APCs	H12	Lean control		CD9+ APCs	0	1.57249	0	0	1.35169	0.670213	0	1.06792	0	0.670213	0	2.59604	0	0	1.06792	0.670213	1.57249	1.35169	1.06792	0.670213												CD9+ APCs
6.80727	9.1446	Myeloid cells	Lean control		0.0217391	1.08696	MSLN	Mast cells	-0.37735		-3.70957	-0.104865	ICAM1+ APCs	H12	Lean control		ICAM1+ APCs	1.38908	0	1.38908	0.695002	0	0	0	0	0	0.695002	1.94909	0	0	0	0	0	1.10109	1.10109	1.94909	1.6124												ICAM1+ APCs
7.47148	7.51592	Myeloid cells	Lean control		0.0434783	1.63043	CLDN5	Mast cells	-0.352208		-4.01783	-3.21387	CD142+ APCs	H12	Lean control		CD142+ APCs	2.20103	1.02439	0.638003	0	0	0	0	0	0	0	0	0	0	0	0.638003	0	1.30239	2.88822	2.66657	0.638003												CD142+ APCs
8.35467	-8.08074	T/NKs	Lean control		0.0271739	2.17391	PECAM1	Mast cells	-0.4977		6.3791	-2.20769	CD55+ APCs	H12	Lean control		CD55+ APCs	1.85934	2.15028	1.85934	0	2.96662	2.78344	3.90752	2.01535	0	0	0	0	0	0	0.734238	0	1.44731	0.734238	2.26915	1.15303												CD55+ APCs
6.17194	8.32836	Myeloid cells	Lean control		0	0	ADIPOQ	Mast cells	-0.364333		-2.20461	0.187625	ICAM1+ APCs	H12	Lean control		ICAM1+ APCs	0	2.20652	0	2.20652	0	0	0	0	0	0	1.61781	0	0	0	0	0	1.61781	1.61781	2.20652	2.84306												ICAM1+ APCs
-6.52343	-4.06749	Mesothelium cells	Lean control		0.0163043	0.543478	PLIN1	Mast cells	-0.358435		5.10354	-0.507029	CD55+ APCs	H12	Lean control		CD55+ APCs	0.799573	0.799573	2.12197	0.799573	2.25886	1.96332	3.28528	1.96332	0	0	1.77467	0	0	0	0	0	0	0	1.23814	0												CD55+ APCs
7.405	-7.83347	T/NKs	Lean control		0.048913	3.26087	CD3D	Mast cells	-0.358915		-3.21338	-1.68309	CD142+ APCs	H12	Lean control		CD142+ APCs	1.45658	0.740552	2.16098	1.45658	0	0	0	0	0	0	0.740552	0	0	0	0.740552	0	1.16133	2.28001	3.03243	1.16133												CD142+ APCs
7.4122	7.37396	Myeloid cells	Lean control		0.173913	3.80435	NKG7	Mast cells	-0.346265		-4.8213	4.29258	ICAM1+ APCs	H12	Lean control		ICAM1+ APCs	1.50183	1.88462	0.873786	0.873786	0	0	0.529441	0.873786	0	0	1.12945	0	0	0	1.64633	0	0.529441	1.33288	1.98538	1.50183												ICAM1+ APCs
8.75816	4.77995	Myeloid cells	Lean control		0.298913	17.9348	CD68	Mast cells	-0.247085		-1.5235	-3.38962	CD142+ APCs	H12	Lean control		CD142+ APCs	2.28425	0	1.83912	0	0	0	0	0	0	0	1.01656	0	0	0	0	0	0	1.83912	3.17504	0												CD142+ APCs
-5.97477	-3.84022	Mesothelium cells	Lean control		0.0326087	2.17391	CD14	Mast cells	-0.378297		-3.89191	-3.27286	CD142+ APCs	H12	Lean control		CD142+ APCs	1.84788	1.39997	0.567452	1.19128	0.567452	0	0	0	0	0	1.19128	0	0	0	0.927244	0	1.57253	2.45897	2.58175	1.19128												CD142+ APCs
-5.34547	-5.47844	Mesothelium cells	Lean control		0	0	CD79A	Mast cells	-0.355942		7.11368	-1.7909	CD55+ APCs	H12	Lean control		CD55+ APCs	1.06681	0	1.80548	0	2.29204	3.17275	3.91048	2.4682	0	0.491866	0	0	0	0	0.491866	0	0	0.491866	1.26454	0.491866												CD55+ APCs
6.25569	-5.4571	T/NKs	Lean control		0	0	JCHAIN	Mast cells	-0.356664		1.67273	-0.837296	CD9+ APCs	H12	Lean control		CD9+ APCs	1.50445	2.44278	2.17265	0	1.86362	2.29744	0	2.07986	1.08024	1.20431	1.50445	3.7972	0	0	0.328638	0	1.58735	1.66389	1.86362	0.575573												CD9+ APCs
11.5804	4.37361	Myeloid cells	Lean control		25.1902	98.3696	TPSAB1	Mast cells	2.47487		-3.02815	3.2417	ICAM1+ APCs	H12	Lean control		ICAM1+ APCs	0.70428	0.70428	0.70428	0	0	0	0	0	0	0.70428	0	0	0	0	0.70428	1.11343	1.11343	2.09884	2.72873	1.40295												ICAM1+ APCs
9.26466	4.77213	Myeloid cells	Lean control		49.9293	100	TPSB2	Mast cells	2.47487		-3.09734	-2.37012	CD142+ APCs	H12	Lean control		CD142+ APCs	2.4336	1.72671	1.49663	0	0	0	0.768039	0	0	0.768039	1.72671	0	0	0	0	0	1.49663	2.6991	3.31699	2.07106												CD142+ APCs
-5.05194	-4.95622	Mesothelium cells	Lean control								-1.2066	-3.46172	CD142+ APCs	H12	Lean control		CD142+ APCs	2.663	0	1.69496	0	0	0	0	0	0	1.69496	3.14554	0	0	0	0	0	2.29181	0	2.29181	2.29181												CD142+ APCs
-5.18001	-5.97572	Mesothelium cells	Lean control								-4.3632	-3.37076	CD142+ APCs	H12	Lean control		CD142+ APCs	0.858971	1.11222	0.858971	0.519011	0	0	0.519011	0	0	0	0	0	0	0	0.858971	0	1.86298	1.62574	2.21532	1.48202												CD142+ APCs
7.96753	-9.18513	T/NKs	Lean control								-0.304676	-3.54537	CD142+ APCs	H12	Lean control		CD142+ APCs	1.89385	1.3409	1.3409	0	0	0	0	0	0	0	0	0	0	1.3409	0	0	1.89385	1.89385	3.46721	2.50878												CD142+ APCs
7.11951	9.18318	Myeloid cells	Lean control								7.45443	0.309622	CD55+ APCs	H12	Lean control		CD55+ APCs	1.75294	1.52141	1.52141	0	1.94082	1.94082	3.05773	2.80382	0	0	0	0	0	0	0.78522	0	0.78522	0	1.21958	0												CD55+ APCs
-4.56478	-4.65901	Mesothelium cells	Lean control								-1.89009	1.782	ICAM1+ APCs	H12	Lean control		ICAM1+ APCs	0.801871	1.2411	0.801871	1.54525	0	0	0	0	0.801871	0	2.49051	0	0	0.801871	0	1.54525	0	1.54525	1.54525	0												ICAM1+ APCs
-4.60435	-3.46466	Mesothelium cells	Lean control								-0.245511	-1.79458	CD142+ APCs	H12	Lean control		CD142+ APCs	1.50258	1.50258	1.73301	0	0.77215	0	0	0	0	1.50258	1.92016	1.20262	0	0	0.77215	0	0.77215	3.0892	2.70625	1.73301												CD142+ APCs
-7.97565	7.65603	APCs	Lean control								-1.66365	-2.14247	CD142+ APCs	H12	Lean control		CD142+ APCs	2.26026	1.14625	1.66634	0	0	0	0	0	0	2.00676	2.00676	0	0	0	0	0	2.00676	2.26026	3.28678	2.26026												CD142+ APCs
-5.55802	-4.2796	Mesothelium cells	Lean control								-1.52757	-4.20869	CD142+ APCs	H12	Lean control		CD142+ APCs	1.42063	0	1.42063	0	0	0	1.42063	0	0	0	1.42063	0	0	0	0	0	0	2.98761	4.1052	1.98505												CD142+ APCs
-3.6758	-4.38617	Mesothelium cells	Lean control								-4.17942	-3.05448	CD142+ APCs	H12	Lean control		CD142+ APCs	1.53379	1.03597	0	0	0	0	0	0	0	0	0	0	0	0	0	0	0	2.47714	1.03597	1.86463												CD142+ APCs
1.60471	6.63244	Eodothelial cells	Lean control								-0.345209	-1.70126	CD142+ APCs	H12	Lean control		CD142+ APCs	1.96113	1.19096	1.57217	1.71928	0	0	0	0	0.567253	0.926967	0.926967	0	0.567253	0	0	0	1.8475	2.58133	2.69067	1.96113												CD142+ APCs
8.16521	-2.94677	T/NKs	Lean control								6.96554	-0.125607	CD55+ APCs	H12	Lean control		CD55+ APCs	1.53215	1.31402	1.03463	1.31402	2.47522	1.31402	2.30959	1.99459	0	0.645547	0.645547	0	0	0	0	0	0	0.645547	0	0.645547												CD55+ APCs
1.39535	-7.34136	T/NKs	Lean control								5.77186	0.885091	CD55+ APCs	H12	Lean control		CD55+ APCs	1.9344	1.9344	2.38568	0.839639	2.89602	3.33107	2.55255	3.1512	0	0.50547	0	0	0	0	0.839639	0.839639	0	0.50547	0.839639	1.08967												CD55+ APCs
8.62066	-6.81621	T/NKs	Lean control								-0.597332	-4.05355	CD142+ APCs	H12	Lean control		CD142+ APCs	0	0	0	0	0	0	0	0	0	0	2.40842	0	0	0	0	0	1.80141	2.40842	3.59477	1.80141												CD142+ APCs
9.25916	6.71581	Myeloid cells	Lean control								3.34775	0.83471	CD9+ APCs	H12	Lean control		CD9+ APCs	2.18885	3.15505	0.841925	0.841925	1.29244	2.82435	1.29244	1.8379	0.841925	2.44812	1.29244	2.82435	0	0	0	0	2.18885	1.60191	2.02869	0.841925												CD9+ APCs
-11.064	3.51271	APCs	Lean control								-4.27874	-2.18027	CD142+ APCs	H12	Lean control		CD142+ APCs	1.37688	1.37688	0.908767	0	0	0	0	0	0	0	2.66245	0	0	0	0.908767	0	2.29128	2.29128	1.37688	1.69447												CD142+ APCs
-5.07163	-5.05645	Mesothelium cells	Lean control								-3.27097	-3.22202	CD142+ APCs	H12	Lean control		CD142+ APCs	1.59684	1.37449	1.37449	1.08812	0	0	0	0	0	0	1.08812	0	0	0	1.08812	0	1.59684	2.06565	2.5504	2.18321												CD142+ APCs
-2.37227	-4.77623	Mesothelium cells	Lean control								-3.68072	1.01367	ICAM1+ APCs	H12	Lean control		ICAM1+ APCs	0	1.12278	1.97688	0	0	0	0	0	0	1.12278	0	0	0	0	1.12278	0	1.63837	3.07888	2.97862	2.22933												ICAM1+ APCs
6.30968	8.85389	Myeloid cells	Lean control								-0.174753	-0.455443	CD9+ APCs	H12	Lean control		CD9+ APCs	1.28077	1.28077	1.28077	0	0	0	0	0	0	0	4.74819	0	0	1.28077	0	0	2.43341	0	3.0817	0												CD9+ APCs
-5.63456	-5.06297	Mesothelium cells	Lean control								5.99763	-1.65229	CD55+ APCs	H12	Lean control		CD55+ APCs	1.2195	0.785156	1.52132	1.2195	2.55936	2.55936	2.9387	1.75284	0	0.785156	0.785156	0	0	0	0	0	0	0	0.785156	0.785156												CD55+ APCs
0.994127	6.94334	Eodothelial cells	Lean control								-3.91476	-3.17242	CD142+ APCs	H12	Lean control		CD142+ APCs	1.33729	1.05518	1.33729	1.05518	0	0	0	0	0	0	1.33729	0	0	0	0	0	2.57803	1.05518	2.13888	1.05518												CD142+ APCs
7.11175	7.89904	Myeloid cells	Lean control								-4.1335	-2.58295	CD142+ APCs	H12	Lean control		CD142+ APCs	0.804389	1.54884	0.804389	0	0.804389	0	0	0	0	0	0	0.804389	1.24435	0	1.24435	0	2.26668	2.8367	2.8367	1.24435												CD142+ APCs
-2.40938	-5.00425	Mesothelium cells	Lean control								0.0516162	-1.62964	CD142+ APCs	H12	Lean control		CD142+ APCs	0.839153	2.73816	1.28891	0	0	0	0	0	0.839153	2.02446	0.839153	0	0	0	0	0	1.59802	1.8338	2.44367	0.839153												CD142+ APCs
-5.69119	-3.40785	Mesothelium cells	Lean control								-3.22889	-3.43322	CD142+ APCs	H12	Lean control		CD142+ APCs	1.98397	0	0.943084	0	1.41968	0	0	0	0	0	0	0	0	0	0.943084	0	0.943084	2.48284	3.13334	1.74111												CD142+ APCs
4.09345	-6.99191	T/NKs	Lean control								5.24446	-2.17278	CD55+ APCs	H12	Lean control		CD55+ APCs	0.919513	0.919513	0	0	3.38957	1.39032	2.30741	2.30741	0	0	0	0	0	0	0	0	0	1.70914	1.95051	0												CD55+ APCs
-4.55061	-3.95508	Mesothelium cells	Lean control								-3.88491	2.44097	ICAM1+ APCs	H12	Lean control		ICAM1+ APCs	2.21678	2.35524	0.859913	0.859913	0	0	0	0	0	0	0.859913	0	0	0.859913	0	0	0.859913	1.62705	2.85391	1.86436												ICAM1+ APCs
-7.2568	8.62535	APCs	Lean control								7.74361	-0.347034	CD55+ APCs	H12	Lean control		CD55+ APCs	0.784313	0.784313	1.21841	0.784313	2.80225	1.5201	0	3.25844	0	0.784313	0	0	0	0	0.784313	0	0	0	0.784313	0												CD55+ APCs
0.377331	-6.57204	T/NKs	Lean control								-2.14628	1.49366	ICAM1+ APCs	H12	Lean control		ICAM1+ APCs	1.82622	0	0.834036	0	0	0	0	0	0.834036	1.28237	0	0	0	0	0.834036	0	2.17652	2.01663	1.59082	1.28237												ICAM1+ APCs
-5.05329	6.70061	APCs	Lean control								-4.95288	1.1426	ICAM1+ APCs	H12	Lean control		ICAM1+ APCs	0.711014	0.711014	1.12236	0	0	0	0	0.711014	0	0.711014	1.41298	0	0	0.711014	1.41298	1.63787	1.82136	0.711014	2.33452	2.74115												ICAM1+ APCs
3.69578	-8.31981	T/NKs	Lean control								-2.11066	3.19038	ICAM1+ APCs	H12	Lean control		ICAM1+ APCs	2.38649	0.640667	1.02801	0	0	0	0.640667	0.640667	0	0	1.3065	0	0	1.02801	0.640667	0.640667	0	2.10193	2.20604	1.3065												ICAM1+ APCs
-5.92328	-3.35224	Mesothelium cells	Lean control								-4.41726	4.56431	ICAM1+ APCs	H12	Lean control		ICAM1+ APCs	0.506071	0	0	0.506071	0	0	0	0	0	0	0	0.506071	0	0	0.506071	0	1.09068	2.10977	1.83579	1.09068												ICAM1+ APCs
2.09928	-8.16218	T/NKs	Lean control								7.38059	0.433339	CD55+ APCs	H12	Lean control		CD55+ APCs	0.561368	1.38936	1.18148	0.561368	2.14367	2.44608	2.90803	2.77642	0	0	0.561368	0	0	0	0.918743	0.918743	0	0	0	0												CD55+ APCs
-6.32869	-4.49957	Mesothelium cells	Lean control								-1.67913	0.261802	ICAM1+ APCs	H12	Lean control		ICAM1+ APCs	1.74989	2.09568	1.21698	0	0	0	0	0	0	0	2.64429	0	0	0	0.783214	0	1.21698	0.783214	2.09568	0.783214												ICAM1+ APCs
3.24118	-6.64939	T/NKs	Lean control								1.10402	-2.58842	CD142+ APCs	H12	Lean control		CD142+ APCs	2.06246	1.32072	1.32072	0	0	0	0	0	1.32072	0	0	0	0	0	0	0	2.48361	1.87061	2.59208	1.32072												CD142+ APCs
8.28928	7.51249	Myeloid cells	Lean control								-0.656575	-3.39868	CD142+ APCs	H12	Lean control		CD142+ APCs	0	0	0.961359	0	0	0	0	0.961359	0	0	0.961359	0	0	0	0	0	0.961359	1.44232	2.51015	0												CD142+ APCs
-5.96068	-2.65859	Mesothelium cells	Lean control								0.574434	-1.46089	CD142+ APCs	H12	Lean control		CD142+ APCs	1.42461	2.44415	1.65026	0.718853	0	1.98958	0	1.13274	1.65026	2.44415	2.88106	3.68705	0	0.718853	0	0	1.13274	2.34839	0.718853	2.34839												CD142+ APCs
11.0115	4.95324	Myeloid cells	Lean control								-1.00789	-3.91355	CD142+ APCs	H12	Lean control		CD142+ APCs	1.42637	0	0	0	0	0	0	0	0	0	1.99158	0	0	0	1.42637	0	1.42637	1.42637	1.42637	1.42637												CD142+ APCs
7.55198	-4.23824	T/NKs	Lean control								0.0236382	-1.4671	CD142+ APCs	H12	Lean control		CD142+ APCs	1.50883	3.01396	1.29228	1.01549	1.01549	0	0	0.631463	1.29228	1.68673	0	1.01549	0	0	0.631463	0	0	2.28275	1.83771	1.01549												CD142+ APCs
7.98757	4.17303	Myeloid cells	Lean control								-3.9056	4.8194	ICAM1+ APCs	H12	Lean control		ICAM1+ APCs	1.33478	0	0	0.875294	0	0	0.530505	0	0	0	0.530505	0	0	0	0.530505	0	0	1.88682	2.24044	1.50384												ICAM1+ APCs
1.04836	7.46205	Eodothelial cells	Lean control								-3.21065	-3.56843	CD142+ APCs	H12	Lean control		CD142+ APCs	1.1294	1.98532	1.42087	0.716327	0	0	0.716327	0	0	0	1.42087	0	0	0	0	0	0	2.11966	1.1294	1.1294												CD142+ APCs
2.62619	7.68844	Eodothelial cells	Lean control								6.79273	-1.2836	CD55+ APCs	H12	Lean control		CD55+ APCs	1.81755	0.708702	0.708702	0	2.59348	2.426	3.9621	2.8623	0	0	0	0	0	0	0	0	0	1.1193	0.708702	0.708702												CD55+ APCs
5.44667	-6.59042	T/NKs	Lean control								-1.21969	-1.10084	CD142+ APCs	H12	Lean control		CD142+ APCs	1.84605	1.29948	0	0	0	0	0	0.84745	0	0	3.32049	0	0	0	0	0	0.84745	1.29948	2.33562	1.29948												CD142+ APCs
4.66444	-6.92165	T/NKs	Lean control								6.18965	0.0971087	CD55+ APCs	H12	Lean control		CD55+ APCs	1.73424	0.659033	2.13575	0	2.6434	2.97851	2.42145	1.55428	0	0	1.05286	0	0	0	0	0	1.55428	0	1.73424	0.659033												CD55+ APCs
6.30119	-5.56644	T/NKs	Lean control								-1.87378	-2.79219	CD142+ APCs	H12	Lean control		CD142+ APCs	1.71734	0	0	0	0	0	0	0	0	0	0.92554	0	0	0	0.92554	0	0	2.31643	2.31643	2.45639												CD142+ APCs
-2.80938	-4.6198	Mesothelium cells	Lean control								-4.35069	-3.02999	CD142+ APCs	H12	Lean control		CD142+ APCs	1.72627	1.40604	0.932118	0	0	0	0	0	0	0	0.932118	0.932118	0	0	0	0	0.932118	2.16326	2.46633	2.46633												CD142+ APCs
6.83403	-5.44508	T/NKs	Lean control								-4.94739	3.38396	ICAM1+ APCs	H12	Lean control		ICAM1+ APCs	0.936292	0	0.936292	0	0	0	0.936292	0	0.573943	0.573943	0.573943	0	0	0	0.936292	0	0	2.65178	2.59556	0.573943												ICAM1+ APCs
-6.04977	8.89258	APCs	Lean control								6.49333	1.29961	CD55+ APCs	H12	Lean control		CD55+ APCs	1.31581	1.48381	2.05661	0	2.35586	2.68368	2.05661	2.58588	0	1.11377	0	0.519949	0	0.519949	0	2.85455	0	0	1.6276	0												CD55+ APCs
-4.45483	-5.99689	Mesothelium cells	Lean control								-4.53742	2.90893	ICAM1+ APCs	H12	Lean control		ICAM1+ APCs	1.84925	0	1.43818	0.728035	0	0.728035	0	0	0	0	0	0	0	1.14486	1.66469	0	2.36453	1.84925	2.13972	1.14486												ICAM1+ APCs
3.04309	7.86049	Eodothelial cells	Lean control								-1.54373	-2.38252	CD142+ APCs	H12	Lean control		CD142+ APCs	0	2.38526	2.27892	2.0248	0	0	0	0	1.45566	0	0	0	0	0	0	0	2.0248	3.34619	2.27892	1.68326												CD142+ APCs
6.90202	8.39667	Myeloid cells	Lean control								-2.21823	-3.29112	CD142+ APCs	H12	Lean control		CD142+ APCs	1.09635	1.09635	1.60672	0	0	0	0	0	0	0	2.39481	0	0	0	0	0	1.09635	0	2.70488	1.943												CD142+ APCs
-4.40891	-4.24293	Mesothelium cells	Lean control								-3.30214	1.41593	ICAM1+ APCs	H12	Lean control		ICAM1+ APCs	1.52675	0	1.52675	0	0	0	0	0	0	0	1.75859	0	0	0	0	0	1.52675	2.2415	2.73519	1.52675												ICAM1+ APCs
-3.55333	-4.36776	Mesothelium cells	Lean control								5.42506	0.90984	CD55+ APCs	H12	Lean control		CD55+ APCs	1.14177	1.66101	1.84542	1.29893	2.80089	2.80089	2.13571	1.75746	0	0.725689	1.14177	1.14177	0	0	0.427277	0.725689	1.55425	1.14177	1.75746	0.725689												CD55+ APCs
10.487	5.25506	Myeloid cells	Lean control								5.84747	-1.62034	CD55+ APCs	H12	Lean control		CD55+ APCs	2.05173	2.15514	1.26498	0.613927	2.05173	3.02025	3.33668	3.06078	0	0	0.613927	0.991527	0	0	0	0	0	1.47949	0.991527	0.613927												CD55+ APCs
-8.04852	6.98678	APCs	Lean control								6.95145	-0.69844	CD55+ APCs	H12	Lean control		CD55+ APCs	1.38541	1.55722	0.559113	0	2.04667	1.8316	3.15588	1.8316	0	0.915586	0	0	0	0	0	0	0	0	1.17784	0												CD55+ APCs
-7.43324	6.61937	APCs	Lean control								4.27574	-2.11524	CD55+ APCs	H12	Lean control		CD55+ APCs	1.41722	1.41722	1.12615	0	2.33959	2.43526	0.713873	0.713873	0	0.713873	1.41722	0	0	0	0	0	2.23378	1.41722	1.98118	0.713873												CD55+ APCs
7.30539	-3.88703	T/NKs	Lean control								7.55647	-0.219886	CD55+ APCs	H12	Lean control		CD55+ APCs	1.87773	0.869056	2.06981	0.869056	2.69777	1.32689	0.869056	2.8688	0	0	0	0	0	0	0	1.32689	0	0	1.63977	0												CD55+ APCs
3.17116	7.75871	Eodothelial cells	Lean control								-1.36896	-1.4244	CD142+ APCs	H12	Lean control		CD142+ APCs	1.41754	2.23415	1.98154	0	0	0	0.714085	1.12643	0.714085	0	1.41754	0	0	0.714085	0	0	2.1158	2.1158	2.23415	1.12643												CD142+ APCs
2.4474	6.9669	Eodothelial cells	Lean control								-4.11292	1.93302	ICAM1+ APCs	H12	Lean control		ICAM1+ APCs	1.69687	0.748679	1.17199	0.748679	0	0	0	0.748679	0	0	0	0	0	0	0	0	0.748679	2.17469	2.40042	1.17199												ICAM1+ APCs
2.67592	-7.80979	T/NKs	Lean control								5.42563	1.03305	CD55+ APCs	H12	Lean control		CD55+ APCs	1.08383	1.08383	1.77325	0.682084	2.6873	1.08383	0.682084	1.59168	0	0	0	0	0	0.682084	1.08383	0.682084	0.682084	1.36965	1.08383	0												CD55+ APCs
-3.22833	-4.40931	Mesothelium cells	Lean control								-2.65637	-0.391099	ICAM1+ APCs	H12	Lean control		ICAM1+ APCs	2.15931	0	1.40268	0.929419	0	0	0	0.929419	0	0	1.40268	0	0	0.929419	0	0	0	0.929419	0.929419	1.40268												ICAM1+ APCs
5.37929	-7.59909	T/NKs	Lean control								-4.48571	-2.36952	CD142+ APCs	H12	Lean control		CD142+ APCs	2.15825	1.57443	1.26751	1.26751	0	0	0	0	0	0	0	0.822419	0	0	0	0	0.822419	3.06414	2.62176	3.00271												CD142+ APCs
8.3433	3.38584	Myeloid cells	Lean control								-3.13235	1.81433	ICAM1+ APCs	H12	Lean control		ICAM1+ APCs	1.45006	1.67731	0.736103	0	0	0	0	0	0	0.736103	3.29979	0	0	0	0	0	2.5623	1.45006	1.86236	1.67731												ICAM1+ APCs
1.12044	-8.34058	T/NKs	Lean control								-0.502816	-2.23484	CD142+ APCs	H12	Lean control		CD142+ APCs	0	1.72919	2.70191	0	0	0	0	0	0	1.19937	2.07369	0	0	0	0	0	2.07369	2.07369	2.07369	1.19937												CD142+ APCs
-6.72131	-3.3587	Mesothelium cells	Lean control								5.8816	1.00517	CD55+ APCs	H12	Lean control		CD55+ APCs	1.21615	0.782569	1.21615	0	2.4582	2.09464	0.782569	0.782569	0	0	0	0	0	0	1.21615	1.93664	1.21615	0	1.5176	0.782569												CD55+ APCs
11.5909	4.46763	Myeloid cells	Lean control								0.514528	-3.05354	CD142+ APCs	H12	Lean control		CD142+ APCs	1.23779	1.54158	1.23779	0	1.23779	0	0	0	0	0	0.799303	1.23779	0	0	0	0	1.9629	2.48623	2.48623	0.799303												CD142+ APCs
7.22281	7.94589	Myeloid cells	Lean control								-5.05173	2.63143	ICAM1+ APCs	H12	Lean control		ICAM1+ APCs	1.74875	0	1.56819	0	0	0	0	0	0	0	0	0	0	0	0	0	1.34767	3.08597	2.25606	2.4375												ICAM1+ APCs
6.7361	-5.2921	T/NKs	Lean control								-3.38344	4.71957	ICAM1+ APCs	H12	Lean control		ICAM1+ APCs	1.16839	1.93318	0.553273	0	0.553273	0	0	0	0	0.553273	0	0	0	0.553273	0.553273	1.37517	1.54643	1.16839	1.37517	0.907399												ICAM1+ APCs
-7.49496	7.72303	APCs	Lean control								6.98544	-0.206537	CD55+ APCs	H12	Lean control		CD55+ APCs	1.28398	1.28398	2.35835	0	3.39184	1.6774	2.75972	2.57904	0	0	2.27246	0	0	0	0	0	1.28398	0	1.28398	0												CD55+ APCs
-11.4834	2.01142	APCs	Lean control								-1.70606	-3.84073	CD142+ APCs	H12	Lean control		CD142+ APCs	1.51575	0	1.21448	1.21448	0	0	0	0	0	0	0.781283	0	0	0	0	0	2.09256	2.09256	2.72204	1.21448												CD142+ APCs
-4.43313	-2.73972	Mesothelium cells	Lean control								-2.97965	-3.1197	CD142+ APCs	H12	Lean control		CD142+ APCs	2.30977	0.831172	1.58679	0.831172	0	0	0	0	0.831172	0	0	0	0	0	0.831172	0	2.6362	2.30977	3.24354	1.82197												CD142+ APCs
7.59727	-3.66201	T/NKs	Lean control								-0.978081	-1.41904	CD142+ APCs	H12	Lean control		CD142+ APCs	0.66586	0	0.66586	1.06206	0.66586	0	0	0	0	0	2.14819	0	0	0	0	0	0.66586	2.14819	0.66586	1.56541												CD142+ APCs
2.73046	-8.65596	T/NKs	Lean control								1.17555	-2.48075	CD142+ APCs	H12	Lean control		CD142+ APCs	1.83868	1.29311	1.29311	0	1.29311	1.60265	0	0	0.842451	0.842451	0.842451	0	0	0	0	0	1.83868	1.83868	2.65469	0.842451												CD142+ APCs
7.53122	7.50129	Myeloid cells	Lean control								-2.28684	-3.63901	CD142+ APCs	H12	Lean control		CD142+ APCs	2.51302	0	0	0	0	0	0	0	1.06138	0	0	0	0	0	0	0	0	2.14727	2.14727	1.56459												CD142+ APCs
-2.96038	-4.04823	Mesothelium cells	Lean control								-0.579228	-1.75033	CD142+ APCs	H12	Lean control		CD142+ APCs	1.49314	1.49314	1.9098	0	0	0	0	0	1.72302	0	2.76974	0	0	0	0	0	0	1.19414	1.72302	2.06713												CD142+ APCs
-3.49626	-5.02452	Mesothelium cells	Lean control								0.582181	-3.21007	CD142+ APCs	H12	Lean control		CD142+ APCs	2.15176	1.39624	1.39624	0	1.39624	0	0	1.39624	0.924254	0	0	0	0	0	0	0	1.71559	2.31451	2.15176	1.39624												CD142+ APCs
-12.649	2.09521	APCs	Lean control								-0.0523194	-0.634557	CD9+ APCs	H12	Lean control		CD9+ APCs	1.92046	2.37088	1.92046	0	0	0	0	0	1.58571	1.07888	4.58567	0	0	0	0	0	1.07888	2.37088	1.58571	0												CD9+ APCs
8.93024	-7.23091	T/NKs	Lean control								7.33039	-1.16049	CD55+ APCs	H12	Lean control		CD55+ APCs	0.929233	1.19357	1.85065	0	2.39441	3.11156	3.52489	3.00356	0	0	0	0.568878	0	0	0	0	0	0.929233	1.72236	0												CD55+ APCs
-4.65347	7.44927	APCs	Lean control								5.77039	0.811905	CD55+ APCs	H12	Lean control		CD55+ APCs	0.463847	2.08966	2.22598	0.463847	3.0753	2.50253	2.45301	2.50253	0	0	1.01904	0.779489	0	0	0.779489	1.51316	0	1.01904	0.463847	0.779489												CD55+ APCs
7.63482	7.78388	Myeloid cells	Lean control								1.4822	0.124144	CD9+ APCs	H12	Lean control		CD9+ APCs	0.717937	2.12243	1.42325	0	0	0	0	0	1.42325	2.24088	1.42325	2.24088	0	0	0	0	1.83274	1.64881	1.83274	0.717937												CD9+ APCs
1.92669	7.76181	Eodothelial cells	Lean control								-2.62323	-2.86477	CD142+ APCs	H12	Lean control		CD142+ APCs	1.58741	2.17272	1.08029	0	0	0	0	1.08029	1.08029	0	3.01824	0	0	1.08029	0	0	1.08029	0	2.9183	1.58741												CD142+ APCs
2.38537	-7.68866	T/NKs	Lean control								-2.15198	1.80199	ICAM1+ APCs	H12	Lean control		ICAM1+ APCs	0	0	0.858971	1.31412	0	0	0	0	0	0	0.858971	0	0	0	0	0.858971	0	0	1.86298	2.05459												ICAM1+ APCs
6.80889	-4.71946	T/NKs	Lean control								-3.68485	-2.45503	CD142+ APCs	H12	Lean control		CD142+ APCs	1.36515	0	1.92171	0	0.899409	0	0	0	0	0	0	0	0	0	1.36515	0	2.53886	2.41654	2.53886	1.36515												CD142+ APCs
-5.19621	-4.42061	Mesothelium cells	Lean control								-1.8446	-2.2646	CD142+ APCs	H12	Lean control		CD142+ APCs	1.70581	0	2.56615	0.917071	0	0	0	0	0.917071	0	0.917071	0	0	0	0	0	0.917071	1.94703	2.30376	0												CD142+ APCs
8.17717	7.66877	Myeloid cells	Lean control								-1.75289	-2.51201	CD142+ APCs	H12	Lean control		CD142+ APCs	2.06242	1.71859	0	0	0	0	0	0	0	0.76275	1.19038	0	0	0	0	0	0	2.68988	3.17318	1.71859												CD142+ APCs
-6.05398	-3.64774	Mesothelium cells	Lean control								0.18026	-2.74336	CD142+ APCs	H12	Lean control		CD142+ APCs	2.55006	0.838109	0.838109	0	0	0	0	0	0	0	0.838109	0	0.838109	0	0	0	2.18289	2.44199	3.20339	1.83226												CD142+ APCs
-4.51214	-6.47371	Mesothelium cells	Lean control								1.66217	0.0178506	CD9+ APCs	H12	Lean control		CD9+ APCs	1.62099	1.62099	1.44609	0	0	0	0	0	1.76981	2.21006	2.63805	2.11681	0	0	0.594223	0	1.23398	1.44609	0.964412	0												CD9+ APCs
9.71793	5.42352	Myeloid cells	Lean control								-3.26461	1.97575	ICAM1+ APCs	H12	Lean control		ICAM1+ APCs	0.846841	1.2987	1.84515	0	0	0	0	0	0	0	2.33465	0	0	0	0	1.2987	0.846841	1.84515	3.21811	0.846841												ICAM1+ APCs
-6.86302	8.62071	APCs	Lean control								-2.90627	-2.30139	CD142+ APCs	H12	Lean control		CD142+ APCs	0.797824	1.23588	1.23588	0.797824	0	0	0	0	0	0	1.23588	0	0	0	0.797824	0	1.77203	2.96065	1.53947	2.11917												CD142+ APCs
3.75901	-1.24764	B cells	Lean control								-1.66874	-2.63993	CD142+ APCs	H12	Lean control		CD142+ APCs	0	0	1.08976	0	0	0	1.08976	0	0	0	1.5988	0	0	0	0	1.08976	2.1854	2.3858	1.93451	2.3858												CD142+ APCs
-6.24667	9.05606	APCs	Lean control								-1.54785	0.330773	ICAM1+ APCs	H12	Lean control		ICAM1+ APCs	1.75294	1.21958	1.75294	0	0	0	0	0	1.21958	0.78522	0	0	0	0	0	0	1.94082	2.2354	2.46266	1.75294												ICAM1+ APCs
1.15597	-8.44256	T/NKs	Lean control								-0.710886	-2.91307	CD142+ APCs	H12	Lean control		CD142+ APCs	2.22988	0.781861	1.21523	0.781861	0	0	0.781861	0.781861	0	0	1.21523	0	0	0	0.781861	0	1.21523	2.55376	2.55376	0.781861												CD142+ APCs
-4.60882	-4.05163	Mesothelium cells	Lean control								-2.15625	0.865979	ICAM1+ APCs	H12	Lean control		ICAM1+ APCs	2.30048	0.825363	1.27128	1.27128	0	0	0	0	0	0	0.825363	0	0.825363	0	0.825363	0	2.00331	2.87216	2.00331	1.81333												ICAM1+ APCs
7.93807	-8.01796	T/NKs	Lean control								0.00748525	-2.06794	CD142+ APCs	H12	Lean control		CD142+ APCs	2.18833	2.5108	1.18263	0	0.756815	0	0	0	0	0	0	0	0.756815	0	0	0	1.48034	2.30775	1.70945	1.89573												CD142+ APCs
7.53997	-6.24028	T/NKs	Lean control								-4.288	-2.85771	CD142+ APCs	H12	Lean control		CD142+ APCs	2.03891	0	0.98229	1.79371	0	0	0	0.98229	0	0	1.79371	0	0	0	0	0	2.23568	3.38098	2.40002	2.23568												CD142+ APCs
-5.33699	-5.55124	Mesothelium cells	Lean control								6.37629	-1.17107	CD55+ APCs	H12	Lean control		CD55+ APCs	1.31982	1.03974	1.53837	1.03974	2.80591	2.40304	3.20965	2.48248	0.649323	0	1.31982	0	0	0	0.649323	0	1.03974	0	0	0.649323												CD55+ APCs
-6.61468	8.76195	APCs	Lean control								-3.81375	0.702835	ICAM1+ APCs	H12	Lean control		ICAM1+ APCs	1.52722	1.75908	1.75908	0.789266	0	0	0	0	0	0	1.22482	0	0	0.789266	0	0	1.75908	2.56632	2.8806	1.94718												ICAM1+ APCs
-4.65381	-2.56029	Mesothelium cells	Lean control								6.84029	0.647713	CD55+ APCs	H12	Lean control		CD55+ APCs	0.860267	0.860267	1.62755	0.860267	2.47741	1.9653	1.31576	2.47741	0	0	0.860267	0	0	0	0.860267	0.860267	0.519922	0	0	1.11373												CD55+ APCs
7.18722	7.92805	Myeloid cells	Lean control								-0.935339	-0.494021	CD142+ APCs	H12	Lean control		CD142+ APCs	1.97048	2.42393	0	1.11777	0	0	0	0	0	0	3.39493	1.11777	0	0	0	0	2.22269	2.22269	3.3234	1.97048												CD142+ APCs
9.64213	-8.42843	T/NKs	Lean control								-2.33834	1.35149	ICAM1+ APCs	H12	Lean control		ICAM1+ APCs	1.99054	0	0.81709	0	0	0	0.81709	0	0	0	0	0	0	0	0	0	1.99054	2.2872	2.78296	1.26068												ICAM1+ APCs
5.97333	-8.57411	T/NKs	Lean control								-0.132816	-3.27193	CD142+ APCs	H12	Lean control		CD142+ APCs	2.15945	1.96474	0.929512	0.929512	0	1.40279	0	0	0	0	0	0.929512	0	0	0	0	0	1.72273	1.40279	1.72273												CD142+ APCs
0.512656	7.09627	Eodothelial cells	Lean control								6.70034	-0.307418	CD55+ APCs	H12	Lean control		CD55+ APCs	0.943228	2.41535	1.7413	1.59344	2.26441	3.34796	2.08656	2.08656	0	0	0	0.57893	0	0	0.57893	0	0	0.57893	1.59344	0.57893												CD55+ APCs
6.81482	-5.27223	T/NKs	Lean control								-2.19923	0.489091	ICAM1+ APCs	H12	Lean control		ICAM1+ APCs	1.09041	1.09041	0	1.09041	0	0	0	0	0	0	1.09041	0	0	0	0	0	1.09041	2.69655	2.3867	0												ICAM1+ APCs
8.30089	3.92228	Myeloid cells	Lean control								-1.06926	-2.77723	CD142+ APCs	H12	Lean control		CD142+ APCs	1.31561	0	0	0	0	0	0	0	0	0	2.21714	0	0	0	0	0	1.31561	2.68342	2.21714	2.21714												CD142+ APCs
9.90225	5.88539	Myeloid cells	Lean control								-0.125396	-3.49971	CD142+ APCs	H12	Lean control		CD142+ APCs	1.77042	0.964864	0	0	0	0	0	0	0	0	0.964864	0	0	0	0	0	2.21071	0.964864	2.37459	1.44665												CD142+ APCs
6.02125	8.47652	Myeloid cells	Lean control								-3.24223	-2.72442	CD142+ APCs	H12	Lean control		CD142+ APCs	2.18909	1.60212	1.60212	1.09252	0	0	0	0	0	1.09252	0	0	1.09252	0	0	0	0	2.93577	2.93577	2.69951												CD142+ APCs
-3.02546	-5.35315	Mesothelium cells	Lean control								-4.11608	-0.875529	CD142+ APCs	H12	Lean control		CD142+ APCs	1.54857	1.32934	0	0	0	0	0	0	0	1.04815	0	0.65554	0	0	0	0	0.65554	2.70087	1.72827	2.23384												CD142+ APCs
7.99169	3.13523	Myeloid cells	Lean control								1.6813	-1.29202	CD9+ APCs	H12	Lean control		CD9+ APCs	2.04915	2.57797	0.855379	0	0	0	0	0	1.30956	1.30956	0.855379	1.62073	0	0	0.855379	0	1.62073	2.57797	1.85771	1.62073												CD9+ APCs
8.53109	-8.12212	T/NKs	Lean control								-4.86147	2.95492	ICAM1+ APCs	H12	Lean control		ICAM1+ APCs	1.17068	0	1.17068	1.17068	0	0	0	0	0	0	0	0	0	0	0.747683	0	1.69532	1.88107	2.73808	1.17068												ICAM1+ APCs
11.1285	4.89389	Myeloid cells	Lean control								-1.21986	-1.91569	CD142+ APCs	H12	Lean control		CD142+ APCs	1.8939	1.47868	1.8939	0	0	0	0	0	0	1.47868	2.30582	1.18114	0	0	0	0	2.18643	2.59671	1.8939	1.70769												CD142+ APCs
7.16667	-3.9671	T/NKs	Lean control								-2.08217	-3.34295	CD142+ APCs	H12	Lean control		CD142+ APCs	0	0.904194	1.37115	0	0.904194	0	0	0	0	0	1.68822	0	0	0	0	0	1.37115	1.37115	0	0												CD142+ APCs
-7.4726	7.00164	APCs	Lean control								7.04093	-0.563122	CD55+ APCs	H12	Lean control		CD55+ APCs	1.73043	0	1.91749	1.20043	2.70332	1.73043	3.64138	3.0862	0	0	0	0	0	0	0	0.770463	0	0	0	0.770463												CD55+ APCs
-6.47066	-4.66763	Mesothelium cells	Lean control								5.36134	0.527288	CD55+ APCs	H12	Lean control		CD55+ APCs	1.1209	1.63612	1.41133	0.709909	2.86453	2.73911	2.59568	2.22683	0	0	1.1209	1.81954	0	0	0	2.66997	1.1209	0	0.709909	1.41133												CD55+ APCs
1.88087	-7.73169	T/NKs	Lean control								-0.34553	-0.516308	CD9+ APCs	H12	Lean control		CD9+ APCs	1.25116	2.39585	2.60061	0	0	0	0	0	0	2.13808	3.43181	0	0	0	0	0	1.78989	0	3.25594	1.25116												CD9+ APCs
-6.5577	-4.25237	Mesothelium cells	Lean control								6.12877	-2.71164	CD55+ APCs	H12	Lean control		CD55+ APCs	1.26158	2.15095	1.26158	1.26158	3.26995	2.78415	4.30944	3.52351	0	1.80204	0	0	0	0	1.26158	0	0	0	1.26158	0												CD55+ APCs
2.66265	7.79663	Eodothelial cells	Lean control								-0.740657	-4.13313	CD142+ APCs	H12	Lean control		CD142+ APCs	0	0	0	0	0	0	0	2.45722	0	0	2.93318	0	0	0	1.51676	0	2.93318	0	3.25433	0												CD142+ APCs
9.52786	-8.26395	T/NKs	Lean control								-2.60305	1.99794	ICAM1+ APCs	H12	Lean control		ICAM1+ APCs	1.50821	0.776055	0.776055	0	0.776055	0	0	0.776055	0	0	0	0	0	0	0.776055	0	0.776055	2.22031	1.50821	1.50821												ICAM1+ APCs
8.79334	3.69738	Myeloid cells	Lean control								7.5183	-0.252075	CD55+ APCs	H12	Lean control		CD55+ APCs	1.66189	0.88504	1.34708	0.88504	3.10666	2.72332	2.97042	3.28149	0	0	0	0	0	0	0.88504	0	0	0.88504	1.66189	1.90096												CD55+ APCs
-4.52023	-3.18541	Mesothelium cells	Lean control								-4.58819	-1.15385	CD142+ APCs	H12	Lean control		CD142+ APCs	1.64729	1.42182	1.64729	0	0	0	0	0	0	0	0.71697	0	0	0	0.71697	0	1.64729	1.83115	1.64729	2.12077												CD142+ APCs
8.15356	-5.95633	T/NKs	Lean control								-0.584961	-2.53278	CD142+ APCs	H12	Lean control		CD142+ APCs	1.83477	1.83477	1.65077	0	0	0	0	0	0	1.65077	1.65077	0	0	0	0	0	1.42509	1.65077	2.68687	0												CD142+ APCs
8.01545	4.54943	Myeloid cells	Lean control								7.54211	-0.906286	CD55+ APCs	H12	Lean control		CD55+ APCs	1.60724	0.691775	1.09678	1.09678	2.67159	2.30011	1.86948	3.58085	0	0.404551	0	0	0	0	0.914644	0	0	0.691775	1.2508	0.691775												CD55+ APCs
2.60543	7.2469	Eodothelial cells	Lean control								-3.07146	-3.46612	CD142+ APCs	H12	Lean control		CD142+ APCs	1.87804	2.41215	1.72584	0.654119	0	0	0	0.654119	0	0.654119	0	0.654119	0	0	0	0	1.04623	1.32716	2.12675	1.04623												CD142+ APCs
-2.26413	-3.39835	Mesothelium cells	Lean control								7.15733	0.180051	CD55+ APCs	H12	Lean control		CD55+ APCs	0.806511	0.806511	1.41104	0.806511	2.64054	1.67528	2.49821	2.44588	0	0	0.806511	0	0	0	0.482451	0	0.482451	0	0	1.05086												CD55+ APCs
-5.41589	-3.71709	Mesothelium cells	Lean control								6.73428	-0.883531	CD55+ APCs	H12	Lean control		CD55+ APCs	0.721234	1.42813	1.65401	0.721234	2.88544	3.42084	3.09736	2.82462	0.721234	0	0	0.721234	0	0	0	0	1.13589	1.13589	1.65401	0.721234												CD55+ APCs
6.49273	-6.18799	T/NKs	Lean control								-3.24384	-2.89131	CD142+ APCs	H12	Lean control		CD142+ APCs	2.07232	1.49775	0	0	0	0	0	0	0	1.00643	1.00643	0	0	0	1.00643	0	0	3.00042	2.57647	1.00643												CD142+ APCs
6.87953	8.63341	Myeloid cells	Lean control								4.61181	-1.70696	CD55+ APCs	H12	Lean control		CD55+ APCs	2.40909	1.41464	1.41464	0	1.41464	1.97825	1.41464	2.85382	0	1.86428	2.47675	0	0	0	0.575914	0	2.25825	1.20485	1.41464	1.58796												CD55+ APCs
-12.6107	2.72427	APCs	Lean control								-2.02065	-1.22512	CD142+ APCs	H12	Lean control		CD142+ APCs	1.03352	2.21367	0.644728	1.03352	0	0	0	0	0	0.644728	1.31276	0	0	0	0	0	2.10946	1.70971	1.5308	0.644728												CD142+ APCs
-6.39975	8.25855	APCs	Lean control								-4.23204	-3.54213	CD142+ APCs	H12	Lean control		CD142+ APCs	0.697576	1.79913	1.61652	0.697576	0.697576	0	0.697576	0	0	0	0	0	0.697576	0	1.39293	0	1.61652	2.31054	1.95349	1.79913												CD142+ APCs
8.25793	-6.7661	T/NKs	Lean control								5.65243	0.972453	CD55+ APCs	H12	Lean control		CD55+ APCs	1.41839	1.0572	1.41839	0	2.84946	1.68318	0	2.69288	0	0	0.486182	0.486182	0	0	1.25401	2.21258	0	1.0572	1.41839	1.25401												CD55+ APCs
8.89549	-8.3024	T/NKs	Lean control								-3.85838	-3.27358	CD142+ APCs	H12	Lean control		CD142+ APCs	1.49207	1.19317	0.764893	0	0	0	0	0	0	0.764893	1.19317	0	0	0	0	0	1.19317	2.76845	1.72188	1.49207												CD142+ APCs
-2.77542	-5.01774	Mesothelium cells	Lean control								-3.14366	-2.81206	CD142+ APCs	H12	Lean control		CD142+ APCs	1.77896	1.54602	2.26347	0	0	0	0	0	0.802414	0.802414	0	0	0	0	0	0	1.54602	3.78606	2.49141	1.2418												CD142+ APCs
-5.26417	-5.11652	Mesothelium cells	Lean control								5.06239	-2.32883	CD55+ APCs	H12	Lean control		CD55+ APCs	1.51303	1.84224	1.51303	0	2.59463	2.28759	3.54484	2.45284	0	0	1.01893	1.01893	0	0	0	0	1.01893	0	2.71878	1.51303												CD55+ APCs
9.1021	4.56506	Myeloid cells	Lean control								-4.51736	-2.62487	CD142+ APCs	H12	Lean control		CD142+ APCs	1.84616	0.847526	1.29957	0	0	0	0	0	0	0	0	0	0	0	0	0	0	3.53651	2.9091	2.56532												CD142+ APCs
-4.25415	-5.11281	Mesothelium cells	Lean control								4.39621	-0.779624	CD55+ APCs	H12	Lean control		CD55+ APCs	1.31486	2.13908	1.96425	0.519424	1.31486	2.63477	0	0.859559	1.1129	0	1.48281	1.31486	0	0	0	0	0.519424	0	1.48281	0.519424												CD55+ APCs
4.42792	-8.19283	T/NKs	Lean control								-1.79834	-0.870264	CD142+ APCs	H12	Lean control		CD142+ APCs	1.80522	0	0	0	0	0	0.990941	0	0	0	2.41257	0	0	0.990941	0	0	1.80522	2.97713	2.41257	1.80522												CD142+ APCs
-4.42019	-4.2419	Mesothelium cells	Lean control								-2.1958	-3.59792	CD142+ APCs	H12	Lean control		CD142+ APCs	1.83675	0	1.01476	1.01476	0	0	0	1.01476	0	1.01476	1.50794	0	0	0	0	0	1.01476	2.44688	2.08378	0												CD142+ APCs
4.2586	-8.49629	T/NKs	Lean control								6.03367	-1.98843	CD55+ APCs	H12	Lean control		CD55+ APCs	2.02609	2.22251	2.02609	0	2.76095	2.52754	3.17994	2.76095	0	0.973083	0	0	0	0	0.973083	0	0.973083	0	0	0												CD55+ APCs
-12.4663	3.06555	APCs	Lean control								-1.7544	-2.64569	CD142+ APCs	H12	Lean control		CD142+ APCs	1.32924	1.32924	1.32924	0	0	0	0	0	1.32924	0.870909	0.870909	0	0	0	0	0	0	2.70074	2.37244	2.49425												CD142+ APCs
7.8679	-3.83353	T/NKs	Lean control								1.78825	1.40149	CD9+ APCs	H12	Lean control		CD9+ APCs	1.18526	1.39344	1.39344	0	0.563707	2.05599	1.84058	0.563707	1.18526	1.18526	0	1.56567	0	0	0.563707	1.71254	1.39344	0.922014	2.23312	1.18526												CD9+ APCs
-5.44898	8.13456	APCs	Lean control								-2.39401	-3.00758	CD142+ APCs	H12	Lean control		CD142+ APCs	2.13863	1.55686	0	0	0	0.810028	0	0	0	1.55686	0	0	0	0	0	0	1.55686	2.68973	2.84628	2.39642												CD142+ APCs
-4.73098	-6.17542	Mesothelium cells	Lean control								-3.53347	3.35869	ICAM1+ APCs	H12	Lean control		ICAM1+ APCs	1.61361	0.695757	0	0	0	0	0	0	0	0	0.695757	0	0	0	0	0	1.95038	2.084	1.39021	1.39021												ICAM1+ APCs
-4.7317	-4.01562	Mesothelium cells	Lean control								-2.63648	-2.66834	CD142+ APCs	H12	Lean control		CD142+ APCs	0.883039	1.34455	1.65913	0	0	0	0	0	0	0	1.34455	0	0	0	0.883039	0	2.09078	2.51332	3.03761	1.34455												CD142+ APCs
-7.16342	6.79902	APCs	Lean control								-1.73725	-3.19887	CD142+ APCs	H12	Lean control		CD142+ APCs	0.978543	0	0.978543	0	0	0	0	0	0	0	0.978543	0	0.978543	0	0	0	1.46352	2.39457	2.86823	1.46352												CD142+ APCs
7.60294	7.93295	Myeloid cells	Lean control								-2.13803	-3.1272	CD142+ APCs	H12	Lean control		CD142+ APCs	1.38569	1.09808	1.6088	1.6088	0	0	0	0	0	0	0.692747	0	0	0	0	0.692747	0.692747	2.77184	2.39717	1.94522												CD142+ APCs
-6.12882	8.23103	APCs	Lean control								-4.01486	-1.35701	CD142+ APCs	H12	Lean control		CD142+ APCs	1.64729	1.98641	1.13025	0	0	0	0	0	0	0.71697	0	0.71697	0.71697	0	0.71697	0	0	2.8168	2.6085	1.98641												CD142+ APCs
-6.85611	-3.59046	Mesothelium cells	Lean control								-1.56415	-2.26361	CD142+ APCs	H12	Lean control		CD142+ APCs	1.35578	1.35578	1.35578	0	0	0	0	0.891951	0	1.67141	1.35578	0	0	0	0	0	1.35578	2.82368	2.82368	1.67141												CD142+ APCs
2.71368	7.84931	Eodothelial cells	Lean control								6.37974	-1.32028	CD55+ APCs	H12	Lean control		CD55+ APCs	0.730704	0.730704	1.66887	0.730704	2.26305	1.44211	2.00946	2.55272	0	0	1.14838	0	0	0	0	0	0.730704	0.730704	1.44211	0												CD55+ APCs
-7.21702	8.72942	APCs	Lean control								-4.09507	-1.57381	CD142+ APCs	H12	Lean control		CD142+ APCs	1.40195	1.40195	1.96378	0.703609	0	0	0	0	0	0	0	0	0	0	1.11254	0	0.703609	3.15541	2.6584	1.80914												CD142+ APCs
6.64436	-5.54971	T/NKs	Lean control								-2.89192	2.20603	ICAM1+ APCs	H12	Lean control		ICAM1+ APCs	0	1.45448	1.45448	0.73912	0	0	0	0	0	0	2.72282	0	0	0	1.15945	0.73912	1.15945	2.15856	2.02347	1.15945												ICAM1+ APCs
8.56957	3.81128	Myeloid cells	Lean control								6.5449	0.388079	CD55+ APCs	H12	Lean control		CD55+ APCs	1.98532	1.42087	0	0	3.57088	1.42087	3.8735	1.98532	0	1.42087	0	0	0	0	0	0	1.42087	0	1.42087	0												CD55+ APCs
-2.82902	-3.98385	Mesothelium cells	Lean control								1.17647	-0.0132752	CD9+ APCs	H12	Lean control		CD9+ APCs	1.51565	3.02229	1.02108	0	0	0	0	0	2.59774	0	0	1.02108	0	0	0	0	0	2.59774	2.09246	1.02108												CD9+ APCs
8.97825	-7.73149	T/NKs	Lean control								-0.838265	-2.73459	CD142+ APCs	H12	Lean control		CD142+ APCs	0	0	0.94251	0.94251	0.94251	0	0.94251	0	1.41896	0	1.41896	0	0	0	0	0	0	2.98553	2.81326	2.34166												CD142+ APCs
-4.95504	-3.90159	Mesothelium cells	Lean control								-2.09632	-1.78185	CD142+ APCs	H12	Lean control		CD142+ APCs	1.68077	2.72139	1.1584	0	0	0	0	0	0	1.1584	0	0	0	0	0	0	1.1584	2.02214	1.1584	2.47857												CD142+ APCs
6.93595	-4.99637	T/NKs	Lean control								-2.3193	-3.43369	CD142+ APCs	H12	Lean control		CD142+ APCs	1.29822	0.846461	0.846461	0.846461	0	0	0	0	0	0	0.846461	0	0	0	0.846461	0	1.60827	2.33405	2.75016	1.29822												CD142+ APCs
-4.95009	-4.50624	Mesothelium cells	Lean control								4.7452	-0.690214	CD55+ APCs	H12	Lean control		CD55+ APCs	1.94127	2.33966	2.0567	1.48389	3.40071	2.4186	0	2.74037	0.995113	1.48389	0	0	0	0	0	0	1.94127	0.995113	1.48389	0.995113												CD55+ APCs
2.06421	7.72119	Eodothelial cells	Lean control								-2.151	1.26474	ICAM1+ APCs	H12	Lean control		ICAM1+ APCs	1.11992	0.709174	1.63496	0	0	0	0	0.709174	0.709174	0	0	0	0.709174	0	0	0.709174	1.41024	2.10732	0	1.41024												ICAM1+ APCs
1.31517	-8.90632	T/NKs	Lean control								4.23349	-2.63904	CD55+ APCs	H12	Lean control		CD55+ APCs	1.59928	2.02583	1.59928	0	2.02583	0	2.73963	1.29005	0	0	0	0	0	0	0	0	0.84005	0.84005	2.55321	1.59928												CD55+ APCs
-6.01315	-4.60848	Mesothelium cells	Lean control								-2.56164	-1.91266	CD142+ APCs	H12	Lean control		CD142+ APCs	1.32092	0	0	0.864339	0.864339	0	0.864339	0	0	0	1.63322	0	0	0	0	0	2.0627	2.22361	2.0627	1.32092												CD142+ APCs
-2.57328	-3.20946	Mesothelium cells	Lean control								-0.678885	-2.66225	CD142+ APCs	H12	Lean control		CD142+ APCs	2.29081	1.16961	1.16961	0	0	0	1.16961	0	0	0	0	0	0	0	0	0	1.16961	2.49351	2.0363	1.16961												CD142+ APCs
8.38055	-6.02789	T/NKs	Lean control								-2.32256	2.0849	ICAM1+ APCs	H12	Lean control		ICAM1+ APCs	1.72478	0	1.04539	1.04539	0	0	0	0	0	0	1.04539	0	0	0	0.653498	0	0	1.32622	1.72478	1.87695												ICAM1+ APCs
-5.71552	-4.20523	Mesothelium cells	Lean control								-4.70111	0.139844	ICAM1+ APCs	H12	Lean control		ICAM1+ APCs	0.84215	0.84215	0.84215	0	0	0	0	0.84215	0	1.60222	0	0	0	0	0	0	1.83823	2.02904	3.09746	1.83823												ICAM1+ APCs
8.93843	4.4476	Myeloid cells	Lean control								0.30764	-0.246422	CD9+ APCs	H12	Lean control		CD9+ APCs	1.36962	1.92683	0	0	0	0	0	0	0	1.68654	2.84119	0	0	0	0.902971	0	2.54438	1.36962	1.92683	0												CD9+ APCs
1.84196	-8.56961	T/NKs	Lean control								7.30344	-1.42896	CD55+ APCs	H12	Lean control		CD55+ APCs	1.64712	1.13011	1.98623	0.716863	3.08922	2.98891	3.4126	2.98891	0	1.42166	0.716863	0	0	0	0	0	0	0	0	0												CD55+ APCs
-6.27462	8.39608	APCs	Lean control								1.06751	-1.18754	CD9+ APCs	H12	Lean control		CD9+ APCs	1.73948	1.05701	1.33937	0.66211	0	0	0	0	0.66211	1.55931	1.55931	1.55931	0.66211	0	0	0	2.02448	2.58063	1.73948	1.55931												CD9+ APCs
-6.05812	-5.05058	Mesothelium cells	Lean control								1.51525	1.57208	CD9+ APCs	H12	Lean control		CD9+ APCs	1.88139	0.584816	0.951395	0.584816	1.21905	1.75232	1.21905	0	0.584816	0.584816	0	0	0	0	0.584816	0	0.951395	1.99569	2.35479	0.584816												CD9+ APCs
-3.6268	-5.54991	Mesothelium cells	Lean control								-4.09746	-2.07278	CD142+ APCs	H12	Lean control		CD142+ APCs	0.824715	2.16187	1.57768	0	1.27045	0	0	0	0	0.824715	0	0	0	0	0	0	2.79574	1.81237	2.29944	1.81237												CD142+ APCs
-7.44101	7.93815	APCs	Lean control								-4.30076	1.68494	ICAM1+ APCs	H12	Lean control		ICAM1+ APCs	1.79113	1.25223	1.25223	1.79113	0	0	0	0	0	0	0	1.25223	0	0	1.79113	1.79113	0	0	1.79113	0												ICAM1+ APCs
9.72511	-8.7605	T/NKs	Lean control								-0.0427514	-1.79579	CD142+ APCs	H12	Lean control		CD142+ APCs	1.39407	1.95479	0.698337	0	0	0	0	0	0	1.80039	1.39407	1.39407	0	0	0.698337	0	2.20643	2.4944	1.61773	1.10553												CD142+ APCs
7.97698	3.22137	Myeloid cells	Lean control								-3.0057	-0.0116341	ICAM1+ APCs	H12	Lean control		ICAM1+ APCs	0.886045	0.886045	0	0	0	0	0	0	0	0	3.10829	0	0	0	0	0	2.62681	1.90242	2.62681	0												ICAM1+ APCs
10.6653	6.05293	Myeloid cells	Lean control								6.95967	-1.00205	CD55+ APCs	H12	Lean control		CD55+ APCs	1.87897	1.99322	2.61581	0	2.35221	3.27172	3.74253	2.77605	0	0.583552	0.583552	0	0	0	0	0	0.583552	0	1.6018	1.42781												CD55+ APCs
-5.18459	-2.55745	Mesothelium cells	Lean control								-1.10588	3.06278	ICAM1+ APCs	H12	Lean control		ICAM1+ APCs	1.96457	2.09848	1.40264	0.704073	0.704073	0	1.62686	0	0	0.704073	0	0	0	0.704073	0.704073	2.50485	0.704073	1.40264	1.40264	0.704073												ICAM1+ APCs
2.8659	-7.82369	T/NKs	Lean control								-0.651821	-3.30028	CD142+ APCs	H12	Lean control		CD142+ APCs	1.61555	0	1.39202	0	0	0	1.79812	1.1037	0	0	0	0	0	0	0	0	1.1037	2.08612	2.08612	1.39202												CD142+ APCs
-12.3377	2.56086	APCs	Lean control								7.22281	-0.441591	CD55+ APCs	H12	Lean control		CD55+ APCs	1.36147	2.36772	2.16773	0.676665	2.45448	3.36908	3.36908	2.85901	1.07657	0	0	0	0	0	0	0	0	0	0	0												CD55+ APCs
3.40133	-9.30375	T/NKs	Lean control								-3.50971	0.0832174	ICAM1+ APCs	H12	Lean control		ICAM1+ APCs	1.73445	1.20384	1.20384	0.773091	0	0	0	0	0.773091	0	0	0	0	0	1.20384	0.773091	1.50393	2.53881	1.92166	1.20384												ICAM1+ APCs
1.10118	-7.32317	T/NKs	Lean control								-3.92613	-3.84817	CD142+ APCs	H12	Lean control		CD142+ APCs	2.15364	0.819497	0.819497	0	0	0	0	0	0	0	0	0	0	0	1.80458	0	0	2.787	2.99775	1.26376												CD142+ APCs
-6.07515	8.82434	APCs	Lean control								-2.37281	-1.60982	CD142+ APCs	H12	Lean control		CD142+ APCs	1.04306	0	1.5424	0	0	0	0	0	0	0	0	0	0	0	0	0	1.5424	3.13787	2.32136	0												CD142+ APCs
-3.98236	-4.8026	Mesothelium cells	Lean control								-2.65998	-2.91199	CD142+ APCs	H12	Lean control		CD142+ APCs	1.13353	0	1.13353	1.13353	0	0	0	0	0	0	0	0	0	0	0	0	1.99058	2.7566	3.09404	1.65119												CD142+ APCs
-6.81012	-3.54926	Mesothelium cells	Lean control								-2.82693	0.279781	ICAM1+ APCs	H12	Lean control		ICAM1+ APCs	1.9101	1.19438	2.06743	0	0	0	0	0	0	0	1.9101	0.765816	0.765816	0	0	0	1.9101	2.20334	2.32297	1.7233												ICAM1+ APCs
5.81121	-7.5205	T/NKs	Lean control								-0.0609785	-0.556239	CD9+ APCs	H12	Lean control		CD9+ APCs	1.824	1.00511	0.623851	1.00511	0	0	0	0	1.28046	0	2.50629	0	0	0	0	0	1.00511	1.95483	1.67345	2.0705												CD9+ APCs
-6.89993	-4.17027	Mesothelium cells	Lean control								5.82862	-1.75732	CD55+ APCs	H12	Lean control		CD55+ APCs	1.51538	0.781026	2.09214	0	2.9315	1.74656	3.10489	3.34022	0	0	0.781026	0	0	0	0	0.781026	0	0	2.09214	0												CD55+ APCs
-12.7647	1.57433	APCs	Lean control								0.175113	-2.48306	CD142+ APCs	H12	Lean control		CD142+ APCs	1.71569	1.71569	0.760862	0	0	2.31461	0	0	0.760862	1.18792	0.760862	0	0	0	0	0	1.71569	3.30405	2.19509	2.31461												CD142+ APCs
2.15339	7.90151	Eodothelial cells	Lean control								-1.80756	-2.23316	CD142+ APCs	H12	Lean control		CD142+ APCs	1.64447	1.64447	0	0.872447	0	0	0.872447	0	0	0	1.64447	0	0	0	0	0	2.49668	2.23608	2.79241	1.33118												CD142+ APCs
-6.24322	8.94028	APCs	Lean control								-2.96049	0.202464	ICAM1+ APCs	H12	Lean control		ICAM1+ APCs	1.99803	0	0	0.953057	0	0	0	0	0.953057	1.43204	2.19368	0	0	0	0	0	0.953057	2.49777	2.35724	1.99803												ICAM1+ APCs
-5.45356	6.97085	APCs	Lean control								-0.633724	-3.37964	CD142+ APCs	H12	Lean control		CD142+ APCs	2.28204	1.83705	1.01499	0	1.01499	0	1.01499	0	0	0	0	0	0	0	0	0	1.01499	2.58891	2.28204	2.08409												CD142+ APCs
-4.57128	-2.7687	Mesothelium cells	Lean control								-0.849419	-2.91354	CD142+ APCs	H12	Lean control		CD142+ APCs	1.84016	0	0	0	0	0	0	0	0	0	1.5111	0	0	0	0	0	1.01735	1.84016	1.84016	1.5111												CD142+ APCs
-11.2532	1.20066	APCs	Lean control								-1.45842	-2.81832	CD142+ APCs	H12	Lean control		CD142+ APCs	0.875457	0.875457	0	0	0	0	0	0	0.875457	0	1.88705	0.875457	0	0	0.875457	0	0.875457	2.07942	2.24069	0.875457												CD142+ APCs
2.90238	-9.72572	T/NKs	Lean control								-1.45297	-2.27329	CD142+ APCs	H12	Lean control		CD142+ APCs	1.21116	1.51206	1.21116	0.778723	0	0	0	0	0	0	0	0	0	0	0.778723	0	1.21116	1.74305	2.08842	1.74305												CD142+ APCs
-4.95107	-3.15698	Mesothelium cells	Lean control								-0.678449	-1.74845	CD142+ APCs	H12	Lean control		CD142+ APCs	0.779042	2.34517	1.21157	0.779042	0	0	0	0	0	0.779042	0	0.779042	0	0	0	0	1.51252	2.86285	1.74354	1.21157												CD142+ APCs
-6.19992	-5.39506	Mesothelium cells	Lean control								-2.51734	-2.63227	CD142+ APCs	H12	Lean control		CD142+ APCs	2.38526	0.972163	1.45566	0	0	0	0	0	0.972163	0	1.45566	0	0	0	0	0	0	1.78019	3.03129	2.0248												CD142+ APCs
-5.42836	7.84319	APCs	Lean control								-0.0481179	-2.05016	CD142+ APCs	H12	Lean control		CD142+ APCs	0.924437	0.924437	0.924437	0.924437	0	0	0	0	0	0.924437	1.39647	0	0	0	0	0	1.39647	2.31478	1.71584	0												CD142+ APCs
-4.93214	-4.92122	Mesothelium cells	Lean control								7.32012	-1.12001	CD55+ APCs	H12	Lean control		CD55+ APCs	0.497005	1.70594	0.827495	0.827495	3.13065	2.87574	3.9234	2.94581	0.497005	0	0	0	0	0	0	0	0	0	0	0												CD55+ APCs
-3.84564	-6.15758	Mesothelium cells	Lean control								-2.05096	-1.77986	CD142+ APCs	H12	Lean control		CD142+ APCs	1.58135	1.81624	2.16596	0	0	0	0	0	0	0.827314	0.827314	0	0	0.827314	0	0	1.27378	0.827314	2.42457	1.27378												CD142+ APCs
7.16635	8.14181	Myeloid cells	Lean control								3.5593	-2.83784	CD55+ APCs	H12	Lean control		CD55+ APCs	0.768721	0.768721	1.19816	0	0.768721	0.768721	1.49762	2.07217	0	0	0	0.768721	0	0	0	0	1.49762	2.20817	0.768721	0.768721												CD55+ APCs
9.34083	-8.92893	T/NKs	Lean control								-0.324316	-2.29938	CD142+ APCs	H12	Lean control		CD142+ APCs	1.25134	1.25134	0.809821	0	0	0	0.809821	0	0.809821	0.809821	0	0	0	0.809821	0	0	0.809821	3.43205	2.60084	1.97928												CD142+ APCs
-7.41444	7.46768	APCs	Lean control								-1.0931	-1.77413	CD142+ APCs	H12	Lean control		CD142+ APCs	2.10705	1.41	1.41	0	0	0	0	0	0	0	1.81807	0	0	0	0.709016	0	1.63471	1.97296	2.80214	1.11972												CD142+ APCs
-6.84406	8.7311	APCs	Lean control								4.26519	-1.59528	CD55+ APCs	H12	Lean control		CD55+ APCs	1.59865	2.02515	0.839601	0	2.55249	2.02515	0.839601	1.28948	0	1.28948	0.839601	0	0	0	0	0	0	1.83446	2.44439	0.839601												CD55+ APCs
9.96903	6.32839	Myeloid cells	Lean control								-4.43398	-1.20139	CD142+ APCs	H12	Lean control		CD142+ APCs	1.39853	1.95988	0.926092	0	0	0	0	0	0	0	2.15445	0	0	0	1.71809	0	0	1.71809	3.23451	2.31725												CD142+ APCs
4.42644	-5.66533	T/NKs	Lean control								7.06097	1.28803	CD55+ APCs	H12	Lean control		CD55+ APCs	0.934646	1.58223	1.85819	0	2.53349	3.04937	0.572761	2.53349	0	0	0	0.934646	0.572761	0.934646	0.572761	0	0	0.572761	1.58223	0.572761												CD55+ APCs
-6.99219	7.48853	APCs	Lean control								6.25401	-1.87199	CD55+ APCs	H12	Lean control		CD55+ APCs	1.00786	1.00786	2.0743	1.00786	2.27199	2.0743	2.81287	2.43698	0	0	0	0	0	0	0	0	1.00786	0	2.27199	1.00786												CD55+ APCs
-7.88286	5.69004	APCs	Lean control								-4.5622	3.49931	ICAM1+ APCs	H12	Lean control		ICAM1+ APCs	1.30181	0	0.637624	0.637624	0	0	0	0	0	0	0	0	0	0	0.637624	0	0.637624	2.20031	1.98016	1.02388												ICAM1+ APCs
-5.6989	-5.05974	Mesothelium cells	Lean control								-1.80047	-1.81937	CD142+ APCs	H12	Lean control		CD142+ APCs	1.77136	0.965569	1.77136	0	0	0	0	0	0.965569	0	0.965569	0	0	0	0	0	0.965569	2.74961	3.23452	2.01559												CD142+ APCs
4.51211	-8.0045	T/NKs	Lean control								-4.43517	4.48266	ICAM1+ APCs	H12	Lean control		ICAM1+ APCs	0	1.26815	0.615956	0.994308	0	0	0	0	0	0.615956	0.615956	0	0	0	0.615956	0	0.994308	2.55877	1.65959	1.26815												ICAM1+ APCs
-5.2344	-1.56796	Mesothelium cells	Lean control								-3.45707	-1.72234	CD142+ APCs	H12	Lean control		CD142+ APCs	2.09422	0	1.21582	0	0	0	0	0	0	0	0	0	0	1.21582	0	0	0	2.35063	2.35063	2.09422												CD142+ APCs
-3.9404	-5.9176	Mesothelium cells	Lean control								-0.69863	-3.01594	CD142+ APCs	H12	Lean control		CD142+ APCs	1.02818	0	1.85441	0	0	0	0	1.02818	1.02818	0	2.10217	0	0	0	0	0	1.52431	3.11581	2.46605	1.85441												CD142+ APCs
2.46609	7.99252	Eodothelial cells	Lean control								-1.74576	0.989399	ICAM1+ APCs	H12	Lean control		ICAM1+ APCs	0.767049	1.4952	0	0.767049	0	0	0	0	0	0.767049	0	0	0	0	0.767049	0	0	3.02567	2.43191	1.19598												ICAM1+ APCs
-6.0504	-5.41266	Mesothelium cells	Lean control								-4.18032	4.55241	ICAM1+ APCs	H12	Lean control		ICAM1+ APCs	0.796284	1.23389	0.796284	0	0	0	0	0	0	0	1.23389	0	0	0	0	0	2.2535	0.796284	1.76971	1.23389												ICAM1+ APCs
0.0680096	-8.7477	T/NKs	Lean control								-2.1239	-2.60405	CD142+ APCs	H12	Lean control		CD142+ APCs	1.07378	0	0	0	0	0	0	0	0	0	1.07378	0	0	0	0	0	1.57956	1.57956	2.16397	1.57956												CD142+ APCs
6.70553	7.31737	Myeloid cells	Lean control								6.83908	-1.77593	CD55+ APCs	H12	Lean control		CD55+ APCs	1.58772	2.05566	1.76912	0	1.76912	2.80761	2.17306	2.27812	0	0	0	0	0	0	0.679627	0	0	0	1.36594	0.679627												CD55+ APCs
-5.40843	-4.25824	Mesothelium cells	Lean control								6.70502	-0.98982	CD55+ APCs	H12	Lean control		CD55+ APCs	1.26935	0.823852	1.26935	0	2.62413	2.93967	3.49595	2.29806	0	0	1.26935	0	0	0	0	0	1.26935	0	1.57646	0												CD55+ APCs
-11.9811	2.89807	APCs	Lean control								-2.16865	-2.8638	CD142+ APCs	H12	Lean control		CD142+ APCs	2.04727	2.46766	1.85589	0	0	0	0	0	0	1.30798	0	0	0	0	0	0	0	2.20784	2.34616	2.34616												CD142+ APCs
-6.92405	-4.00598	Mesothelium cells	Lean control								-0.932313	1.54619	ICAM1+ APCs	H12	Lean control		ICAM1+ APCs	1.9609	0.798025	1.53976	0	0	0	0	0	0	1.23614	1.77234	0	0	0	0	0	1.77234	2.25634	2.25634	1.77234												ICAM1+ APCs
6.96977	7.56505	Myeloid cells	Lean control								-2.39227	1.32785	ICAM1+ APCs	H12	Lean control		ICAM1+ APCs	1.68344	0	1.45583	1.16065	0.740036	0	0	0.740036	0	0	1.45583	0	0.740036	0.740036	0	0	1.86873	1.45583	0.740036	0.740036												ICAM1+ APCs
3.85307	-7.63146	T/NKs	Lean control								-3.36276	-2.38589	CD142+ APCs	H12	Lean control		CD142+ APCs	0.882001	2.56754	1.34325	0	0	0	0	0	0	0	1.78424	0.535244	0	0	0	0	1.34325	2.08922	2.32261	0.882001												CD142+ APCs
-3.6302	-1.73138	Mesothelium cells	Lean control								5.76987	-1.56021	CD55+ APCs	H12	Lean control		CD55+ APCs	1.07753	0.677379	1.07753	0	2.27402	1.07753	2.36904	1.36255	0	0	0.677379	0	0	0	0	0	0	0.677379	1.07753	0												CD55+ APCs
-6.79547	-4.38038	Mesothelium cells	Lean control								4.84343	0.606865	CD55+ APCs	H12	Lean control		CD55+ APCs	1.76324	1.22837	1.61464	0.590681	2.6307	3.08811	0	1.76324	1.22837	0	0.590681	0	0	0	0.590681	0	1.22837	1.44004	1.44004	0.959517												CD55+ APCs
4.52892	-7.06267	T/NKs	Lean control								-4.30284	-3.36511	CD142+ APCs	H12	Lean control		CD142+ APCs	0.848901	0	0	0	0	0	0	0.848901	0	0	1.61168	0	0	0	1.61168	0	2.03932	2.75416	2.6652	0.848901												CD142+ APCs
-6.14518	7.87976	APCs	Lean control								2.55774	-1.7937	CD9+ APCs	H12	Lean control		CD9+ APCs	0	2.19226	2.19226	1.29522	1.29522	0	0	2.19226	0	1.29522	0	0	0	0	0	0	1.29522	1.29522	1.29522	0												CD9+ APCs
-12.6736	1.34662	APCs	Lean control								-4.04083	-2.17609	CD142+ APCs	H12	Lean control		CD142+ APCs	0.709069	1.63479	0	0	0	0	0	0	0	0	0	0	0	0	0	0	1.81816	1.41008	2.10714	0.709069												CD142+ APCs
-4.98646	-5.99371	Mesothelium cells	Lean control								6.22044	0.537181	CD55+ APCs	H12	Lean control		CD55+ APCs	0	1.51289	1.51289	0.882084	2.67079	2.92848	0.535302	2.25083	0	0.882084	0.882084	0	0	0	0.535302	1.65781	0	0.535302	0	0.535302												CD55+ APCs
8.72061	6.64654	Myeloid cells	Lean control								5.42574	-0.770555	CD55+ APCs	H12	Lean control		CD55+ APCs	1.2072	2.44656	1.7384	1.2072	2.63136	2.63136	3.04094	2.9833	0	0.775675	1.50767	0.775675	0	0	0.775675	0	1.2072	1.2072	1.2072	0												CD55+ APCs
-6.6256	-3.12197	Mesothelium cells	Lean control								-1.13372	-3.68989	CD142+ APCs	H12	Lean control		CD142+ APCs	2.39117	1.89794	0.882956	0.882956	0.882956	0	0	0	0	0.882956	0	0	0	0.882956	0.882956	0	0	1.34445	2.09065	0.882956												CD142+ APCs
-7.37284	6.92962	APCs	Lean control								-1.75016	-3.36368	CD142+ APCs	H12	Lean control		CD142+ APCs	1.9879	0	0	0.945869	0	0	0	0	0	0	0	0	0	0	0	0	0	1.74487	2.18327	1.9879												CD142+ APCs
3.64717	-5.79601	T/NKs	Lean control								1.41213	-2.66937	CD142+ APCs	H12	Lean control		CD142+ APCs	1.89997	1.1861	1.71354	0	1.1861	1.1861	0	1.1861	0	0.759468	0	0	0	0	0	0	1.71354	1.89997	1.71354	1.71354												CD142+ APCs
7.96786	4.65002	Myeloid cells	Lean control								-3.80454	-3.03379	CD142+ APCs	H12	Lean control		CD142+ APCs	1.50303	1.83145	1.01074	0	0	0	0	0	0	0	1.50303	0	0	0	0	0	1.83145	2.27606	2.58275	1.50303												CD142+ APCs
-6.12219	-2.61202	Mesothelium cells	Lean control								0.115045	-0.389212	CD9+ APCs	H12	Lean control		CD9+ APCs	0.883455	2.0914	1.89867	0	0.883455	0	0	0	0	0.883455	2.96786	0.883455	0	0	0	0	0	2.39194	1.34508	0.883455												CD9+ APCs
-6.83396	8.02712	APCs	Lean control								4.30057	-1.53314	CD55+ APCs	H12	Lean control		CD55+ APCs	2.28399	2.42348	1.92821	0	2.92485	3.50629	0	2.12184	0	0.903931	0.903931	1.37082	0	0	0	0	2.54587	2.42348	2.75321	0.903931												CD55+ APCs
-5.62866	7.92255	APCs	Lean control								-3.47771	-2.07333	CD142+ APCs	H12	Lean control		CD142+ APCs	1.60912	0.847069	1.29899	0	0	0	0	0	0	0	1.29899	0	0	0.847069	0.847069	0	1.60912	2.19687	2.03653	0.847069												CD142+ APCs
3.80179	-7.22879	T/NKs	Lean control								-2.14337	-1.33276	CD142+ APCs	H12	Lean control		CD142+ APCs	2.37018	0	2.07041	1.3274	0.869458	0	0	0	1.3274	0	0.869458	0	0	0	0.869458	1.3274	0.869458	2.49196	3.08119	2.07041												CD142+ APCs
6.7888	-5.85748	T/NKs	Lean control								3.30288	-1.87224	CD55+ APCs	H12	Lean control		CD55+ APCs	1.00019	0.620255	1.94817	0	1.66714	1.66714	1.66714	1.66714	0.620255	0	1.00019	1.49012	0	0.620255	0.620255	0	0	1.49012	1.94817	0												CD55+ APCs
-6.46873	-4.96429	Mesothelium cells	Lean control								6.66909	-1.34676	CD55+ APCs	H12	Lean control		CD55+ APCs	1.08985	2.18552	1.45621	0.505575	2.89626	3.35457	0	2.7392	0	0.505575	0.505575	0.505575	0	0	0.505575	0	0	0.839788	0	0.505575												CD55+ APCs
-3.78233	-4.76925	Mesothelium cells	Lean control								2.38118	-1.8487	CD142+ APCs	H12	Lean control		CD142+ APCs	0.688086	2.47561	0.688086	1.09186	2.18821	2.98609	1.60133	0.688086	0.688086	0.688086	1.93722	3.08136	0	0	0	0	0	0.688086	2.88079	0												CD142+ APCs
-4.32767	-5.03457	Mesothelium cells	Lean control								0.658866	-2.84186	CD142+ APCs	H12	Lean control		CD142+ APCs	2.34279	0	0.943276	0	0	0	1.41991	0	0	1.98424	0.943276	0.943276	0	0	0	0	1.41991	2.81444	3.06287	1.74137												CD142+ APCs
-5.05453	-5.01139	Mesothelium cells	Lean control								-4.67986	-0.466153	ICAM1+ APCs	H12	Lean control		ICAM1+ APCs	2.28716	1.37346	1.37346	0	0	0	0	0	0	0	0	0	0	0	0	0	0.906035	2.54913	2.65819	2.84604												ICAM1+ APCs
7.26666	8.73229	Myeloid cells	Lean control								6.71757	-2.27228	CD55+ APCs	H12	Lean control		CD55+ APCs	1.9531	1.39259	2.14747	0.92133	3.61908	1.71161	3.5345	3.4421	0	0	1.71161	0	0	0	0	0	0	1.39259	1.39259	1.39259												CD55+ APCs
8.04023	5.78463	Myeloid cells	Lean control								-3.23412	-1.27039	CD142+ APCs	H12	Lean control		CD142+ APCs	1.61662	0.852435	0	0	0	0	0	0	0	0	1.30582	0	0	0	0	0	1.85339	1.85339	2.67094	1.85339												CD142+ APCs
-5.30884	8.54245	APCs	Lean control								-3.85503	-2.27035	ICAM1+ APCs	H12	Lean control		ICAM1+ APCs	2.14505	1.2568	0	0	0	0	0	0	0	0	1.2568	0	0	0	1.2568	0	1.2568	3.10773	2.40302	0												ICAM1+ APCs
-5.00323	-5.00203	Mesothelium cells	Lean control								0.213198	-0.604562	CD9+ APCs	H12	Lean control		CD9+ APCs	1.62106	2.41109	1.10831	0	1.10831	0	0	0	2.72159	0	1.10831	2.41109	0	0	0	0	0	0	2.21013	1.62106												CD9+ APCs
8.72879	-8.36852	T/NKs	Lean control								-2.50738	-2.51411	CD142+ APCs	H12	Lean control		CD142+ APCs	1.56369	0	0	0	0	0	0	0	0	0	1.56369	0	0	0	0	0	0	2.14627	2.77918	1.56369												CD142+ APCs
-6.21484	-2.67522	Mesothelium cells	Lean control								7.00764	0.876469	CD55+ APCs	H12	Lean control		CD55+ APCs	1.72472	0.76674	1.72472	0	2.20488	0	2.20488	1.49475	0	0.76674	0	0	0	0	0	0	0.76674	0	0.76674	0												CD55+ APCs
5.70683	-6.68387	T/NKs	Lean control								-0.19915	-0.975183	CD9+ APCs	H12	Lean control		CD9+ APCs	2.17085	1.169	1.169	0	0	1.879	0	0	0	0	1.69333	0	0	0	0.746397	0	1.879	1.69333	2.4927	1.46514												CD9+ APCs
2.69915	7.92337	Eodothelial cells	Lean control								-4.09035	-1.94981	CD142+ APCs	H12	Lean control		CD142+ APCs	2.22361	1.11847	0	1.11847	0	0	0	0	0	0	0	0	0	0	1.11847	0	2.86113	1.97136	3.16386	1.97136												CD142+ APCs
-5.92584	-3.0667	Mesothelium cells	Lean control								-1.84246	1.90684	ICAM1+ APCs	H12	Lean control		ICAM1+ APCs	1.7567	0.787695	2.10291	0	0	0	0	0	0.787695	0.787695	0	0	0	0	0.787695	0.787695	0	2.23946	2.73306	1.94471												ICAM1+ APCs
7.63932	7.70384	Myeloid cells	Lean control								-2.21969	1.00352	ICAM1+ APCs	H12	Lean control		ICAM1+ APCs	1.69152	1.16747	1.16747	0	0	1.16747	0	0	0	0	1.16747	0	0	0	0	0	1.69152	2.28802	2.9291	1.16747												ICAM1+ APCs
9.49146	-9.82887	T/NKs	Lean control								5.35577	-1.22294	CD55+ APCs	H12	Lean control		CD55+ APCs	1.6959	1.30045	1.6959	1.5176	1.02268	1.30045	2.53164	1.84718	0	0	1.84718	0	0	0	0	0	0	0	1.30045	0.636743												CD55+ APCs
7.90332	7.79229	Myeloid cells	Lean control								1.06435	-1.17237	CD9+ APCs	H12	Lean control		CD9+ APCs	1.47564	1.70446	1.17841	0.753587	0.753587	0	0	0	1.17841	0	0.753587	1.47564	0	0	0	0	1.47564	1.70446	0.753587	1.47564												CD9+ APCs
-6.66321	8.66675	APCs	Lean control								-2.94305	4.38669	ICAM1+ APCs	H12	Lean control		ICAM1+ APCs	2.10691	0	0	0	0	0	0	0	0	0	1.03166	0	0	0	1.52853	0	0	1.85897	2.613	1.52853												ICAM1+ APCs
8.10088	7.47876	Myeloid cells	Lean control								-2.88271	0.363527	ICAM1+ APCs	H12	Lean control		ICAM1+ APCs	1.51927	1.84898	1.51927	0	0	0	0	0	0	0	2.46016	0	0	0	0	0	2.09651	1.02405	1.84898	0												ICAM1+ APCs
5.88517	-5.63399	T/NKs	Lean control								-2.67543	2.72461	ICAM1+ APCs	H12	Lean control		ICAM1+ APCs	1.92562	0	0.681359	0.681359	0	0	0.681359	0	0	0	0	0	0	0	1.08286	0	0	1.36856	2.17617	1.36856												ICAM1+ APCs
8.20998	3.6455	Myeloid cells	Lean control								3.78895	-1.7261	CD55+ APCs	H12	Lean control		CD55+ APCs	1.10391	2.64642	1.79837	0	1.39225	1.10391	2.71545	2.64642	0	1.39225	0	1.61579	0	0	0	0	0.697121	1.10391	1.10391	0												CD55+ APCs
6.8611	-4.95252	T/NKs	Lean control								6.47756	-2.74491	CD55+ APCs	H12	Lean control		CD55+ APCs	1.73033	0	0	0	2.33069	0	3.18687	3.85915	0	0	0	0	0	0	0	0	0	0	0	0												CD55+ APCs
7.69608	-3.6172	T/NKs	Lean control								-1.7057	-2.42143	CD142+ APCs	H12	Lean control		CD142+ APCs	1.48008	0.992007	0.992007	0	0	0	0	0	0.992007	0	0.992007	0	0	0.992007	0	0	0.992007	2.5554	2.78931	2.41411												CD142+ APCs
3.10083	6.03572	Eodothelial cells	Lean control								-1.38154	-3.99498	CD142+ APCs	H12	Lean control		CD142+ APCs	2.20544	1.61684	0	0	0	0	0	0	0	2.20544	2.20544	0	1.61684	0	0	0	0	2.84191	3.22775	2.20544												CD142+ APCs
6.11337	-6.33823	T/NKs	Lean control								-2.93532	-3.48068	CD142+ APCs	H12	Lean control		CD142+ APCs	2.56377	1.22287	0	0	0	0	0	0	0	0	0	0	0	0	1.7568	0	1.7568	2.56377	3.11673	1.7568												CD142+ APCs
-2.60867	-3.30086	Mesothelium cells	Lean control								-1.8979	-2.50839	CD142+ APCs	H12	Lean control		CD142+ APCs	1.96448	0.800315	0.800315	0	0	0	0	0	0	1.23909	1.54303	0	0	0	0.800315	0	0	2.12315	2.26006	1.77579												CD142+ APCs
8.52648	-7.8641	T/NKs	Lean control								1.80596	-1.53341	CD9+ APCs	H12	Lean control		CD9+ APCs	1.73763	1.89019	1.33771	0	0	2.13938	0	0	0	1.33771	0	0.661021	0	0	0	0	0.661021	1.55753	1.73763	0.661021												CD9+ APCs
-5.19381	-4.21111	Mesothelium cells	Lean control								0.594128	-2.28157	CD142+ APCs	H12	Lean control		CD142+ APCs	1.6445	1.12792	1.4192	0.420224	0.420224	0	0	0.942702	0.420224	0.420224	0.942702	0.420224	0	0	0	0	1.98343	2.23611	1.98343	0.942702												CD142+ APCs
6.74779	-5.48997	T/NKs	Lean control								6.05941	0.745177	CD55+ APCs	H12	Lean control		CD55+ APCs	0.59346	2.01249	1.7684	0.963359	3.45913	3.53281	0.59346	2.51312	0.963359	0	0	0	0	0	0	2.01249	0.963359	0.963359	1.44479	0.59346												CD55+ APCs
8.9923	-0.178025	Mast cells	Lean control								-4.78869	1.61554	ICAM1+ APCs	H12	Lean control		ICAM1+ APCs	1.26031	0	0.816808	0	0	0	0	0	0	0	0.816808	0	0	0.816808	0	0	1.99011	1.80056	2.70109	0.816808												ICAM1+ APCs
4.66479	-7.90012	T/NKs	Lean control								-4.92494	-0.447319	CD142+ APCs	H12	Lean control		CD142+ APCs	1.68666	0.903058	0	1.36973	0	0	0	0.903058	0	0	1.36973	0.903058	0	0	0.903058	0	1.36973	2.75183	2.28267	2.42214												CD142+ APCs
8.5718	-6.25136	T/NKs	Lean control								-4.46718	3.65642	ICAM1+ APCs	H12	Lean control		ICAM1+ APCs	0.657148	1.73102	1.5512	0	0	0	0.657148	1.05032	0.657148	0	0.657148	0	0	0	0	0	1.5512	2.63977	2.33145	1.05032												ICAM1+ APCs
8.80856	-8.20617	T/NKs	Lean control								-3.41391	-1.59342	CD142+ APCs	H12	Lean control		CD142+ APCs	1.98275	0	1.73995	0.942224	0	0	0	0	0	0	1.41861	0	0	0	0	0	1.41861	2.81282	2.71411	1.41861												CD142+ APCs
-4.76862	-5.27615	Mesothelium cells	Lean control								1.08804	-2.95347	CD142+ APCs	H12	Lean control		CD142+ APCs	1.75419	1.06867	1.06867	0	0.670773	0	0.670773	0.670773	0	0	0	0.670773	0	0	0	0	1.35254	2.03995	2.35684	1.75419												CD142+ APCs
-11.7642	3.42986	APCs	Lean control								5.17733	0.0186698	CD55+ APCs	H12	Lean control		CD55+ APCs	1.11674	1.81436	1.63115	0.70677	2.79798	2.22132	3.32191	1.63115	0.70677	0	1.11674	1.81436	0	0	0	0	0	1.40666	2.10316	0.70677												CD55+ APCs
-4.22963	-3.7089	Mesothelium cells	Lean control								-4.18226	2.63675	ICAM1+ APCs	H12	Lean control		ICAM1+ APCs	1.5388	1.0401	1.32022	0.649585	0	0	0	0	0	0	1.0401	0	0	0	1.32022	0	1.0401	2.48298	2.55658	1.32022												ICAM1+ APCs
-7.67955	8.5297	APCs	Lean control								6.85058	0.760545	CD55+ APCs	H12	Lean control		CD55+ APCs	1.90424	1.90424	1.90424	0	2.52	2.99811	1.90424	3.2489	0	0	0	0	0	0	0	0	0	0	0	1.06635												CD55+ APCs
-5.47366	-4.34938	Mesothelium cells	Lean control								1.60334	-0.141623	CD9+ APCs	H12	Lean control		CD9+ APCs	0.982081	1.79343	1.46788	0.982081	0	0	0	0	1.46788	2.87357	3.38066	4.08514	0	0	0	0	1.79343	0	0	0												CD9+ APCs
7.17265	-7.84386	T/NKs	Lean control								7.69623	0.0201256	CD55+ APCs	H12	Lean control		CD55+ APCs	1.51245	0.881752	1.65735	0.881752	2.92794	3.30248	1.8962	3.37767	0.535068	0	0	0	0	0.535068	0	0.535068	0	0.535068	0	0												CD55+ APCs
6.36004	8.22542	Myeloid cells	Lean control								4.19874	1.43067	CD55+ APCs	H12	Lean control		CD55+ APCs	1.54168	1.68768	1.68768	0	2.54567	2.60167	2.48634	0.9038	0	0	1.68768	0.9038	0	0	0.55071	2.35596	0.55071	1.54168	0.55071	0												CD55+ APCs
-11.8887	2.08331	APCs	Lean control								-0.0322792	-3.0456	CD142+ APCs	H12	Lean control		CD142+ APCs	0.807336	1.78636	1.55303	1.24814	0	0	0	0	0	0.807336	0	0	0	0	0	0	1.24814	2.39201	2.13435	0.807336												CD142+ APCs
-6.24054	-3.70022	Mesothelium cells	Lean control								-1.06229	-1.19169	CD142+ APCs	H12	Lean control		CD142+ APCs	0.860936	0.860936	1.62848	0.860936	0	0	0	0	0	1.31661	1.62848	0	0	0	0	0	1.31661	2.47847	2.47847	1.86586												CD142+ APCs
9.48716	5.76994	Myeloid cells	Lean control								0.31589	-2.62551	CD142+ APCs	H12	Lean control		CD142+ APCs	1.16831	1.46437	0.745872	0.745872	0	0.745872	0.745872	0	0	1.46437	0	0	0	0	0	0	0	2.03466	1.16831	0.745872												CD142+ APCs
8.22954	3.90072	Myeloid cells	Lean control								2.69764	1.64473	CD9+ APCs	H12	Lean control		CD9+ APCs	0.956497	0.588499	1.88843	0.588499	0.588499	1.88843	0	1.61072	0	0	0	0.956497	0	0	0	1.22491	1.4363	0.588499	1.88843	1.4363												CD9+ APCs
-3.67632	-2.49467	Mesothelium cells	Lean control								-1.2394	-2.92862	CD142+ APCs	H12	Lean control		CD142+ APCs	1.49905	0.769715	1.19945	0	0	0	0	0	0	0	0	0	0	0	0	0	0.769715	2.43645	2.07379	1.19945												CD142+ APCs
-4.04069	-5.83123	Mesothelium cells	Lean control								5.95739	-0.0386488	CD55+ APCs	H12	Lean control		CD55+ APCs	0.78522	1.75294	0	0.78522	2.09892	2.2354	1.94082	1.52141	0	0	1.21958	0	0	0	0.78522	0	0	0.78522	0.78522	0												CD55+ APCs
-12.8841	2.19548	APCs	Lean control								6.97677	-1.56643	CD55+ APCs	H12	Lean control		CD55+ APCs	0.704642	1.11391	2.4187	0.704642	2.85474	2.58607	0.704642	2.4187	0	0.704642	0	0	0	0.704642	0	0	0.704642	0	0.704642	0.704642												CD55+ APCs
-2.63295	-5.0914	Mesothelium cells	Lean control								-2.29505	-1.11764	CD142+ APCs	H12	Lean control		CD142+ APCs	1.92166	1.50393	1.50393	0.773091	0	0	0	1.20384	0.773091	1.73445	1.92166	0	0	0	0	0	1.50393	2.9176	1.50393	2.07928												CD142+ APCs
-4.34294	-6.33856	Mesothelium cells	Lean control								0.732683	-2.52431	CD142+ APCs	H12	Lean control		CD142+ APCs	0.893142	1.91267	1.67305	0	0	0.893142	0.893142	0	0.893142	1.91267	0.893142	0.893142	0	0	0	0	1.91267	2.26766	2.10584	1.35727												CD142+ APCs
6.89995	8.44099	Myeloid cells	Lean control								6.24051	-1.52802	CD55+ APCs	H12	Lean control		CD55+ APCs	1.30837	1.30837	2.04774	0	2.57647	2.04774	2.46815	1.85634	0	0	0	0	0	0	0	0	0.854447	0.854447	0.854447	0.854447												CD55+ APCs
-5.39814	-3.32165	Mesothelium cells	Lean control								-4.28461	-3.33074	CD142+ APCs	H12	Lean control		CD142+ APCs	1.1788	1.1788	1.70492	0.753884	0	0	0	0	0	0	0	0	0	0	1.1788	0	0	1.70492	2.94464	1.70492												CD142+ APCs
-5.20059	-5.1073	Mesothelium cells	Lean control								-2.45484	-2.82071	CD142+ APCs	H12	Lean control		CD142+ APCs	1.43326	1.43326	1.43326	0	0	0	0	0	0	0	0	0	0	0	0	0	1.43326	2.49924	2.19509	1.75587												CD142+ APCs
7.95152	4.71874	Myeloid cells	Lean control								-1.96297	-2.59314	CD142+ APCs	H12	Lean control		CD142+ APCs	1.85707	1.309	1.0302	0	0.642285	0.642285	0	0.642285	0.642285	0	0.642285	0	0	0	1.309	0	1.309	2.3034	2.10493	1.70549												CD142+ APCs
-11.5535	2.25608	APCs	Lean control								-3.95552	3.89714	ICAM1+ APCs	H12	Lean control		ICAM1+ APCs	0.981924	2.14161	1.46768	1.25401	0	0	0	0	0	0.981924	0.606932	0	0.606932	0	1.46768	1.46768	0.981924	3.35159	1.46768	1.64364												ICAM1+ APCs
2.75188	7.38278	Eodothelial cells	Lean control								-1.99786	-4.14932	CD142+ APCs	H12	Lean control		CD142+ APCs	2.11201	0	1.53308	0	0	0	0	0	0	0	1.53308	0	0	0	0	0	1.53308	1.53308	2.74275	1.53308												CD142+ APCs
-5.81292	-6.03869	Mesothelium cells	Lean control								1.81528	-0.810021	CD9+ APCs	H12	Lean control		CD9+ APCs	2.05277	1.4804	0.992274	0.614472	0.614472	0	0.614472	1.4804	0.992274	0.614472	1.26583	1.80699	0	0	0	0	0.992274	2.05277	1.26583	0.992274												CD9+ APCs
-3.1169	-3.77294	Mesothelium cells	Lean control								5.78094	-0.798771	CD55+ APCs	H12	Lean control		CD55+ APCs	0	2.49683	0.982673	1.58931	1.96419	1.33131	0.442887	1.697	0	0.442887	0	0	0	0	0.982673	0	0	0.982673	0.748767	0												CD55+ APCs
-6.4887	-3.85999	Mesothelium cells	Lean control								0.20742	-0.270956	CD9+ APCs	H12	Lean control		CD9+ APCs	1.46916	2.99365	0.749149	0.749149	0	0	0	0.749149	0	2.17548	2.66601	1.17261	0	0	0	0	1.6976	2.81017	0.749149	1.46916												CD9+ APCs
-5.51431	-2.89815	Mesothelium cells	Lean control								-4.4297	1.32021	ICAM1+ APCs	H12	Lean control		ICAM1+ APCs	1.68139	1.4539	0.73872	0	0	0	0	0.73872	0.73872	0	1.4539	1.15893	0	0	0	0	1.4539	2.15788	2.27686	2.15788												ICAM1+ APCs
7.73639	-3.83841	T/NKs	Lean control								-1.6838	-3.75789	CD142+ APCs	H12	Lean control		CD142+ APCs	1.66814	0	1.90753	0	0	0	0	0	0.889578	0	1.66814	0	0	0.889578	0.889578	1.35279	0	2.63239	2.40141	1.66814												CD142+ APCs
-6.60135	-3.52457	Mesothelium cells	Lean control								-1.7929	-3.18206	CD142+ APCs	H12	Lean control		CD142+ APCs	0	1.97778	1.97778	0.938703	0	0	0	0	0	0	0	0.938703	0	0	0	0	0	2.47626	2.9796	1.73519												CD142+ APCs
-3.82669	-6.24985	Mesothelium cells	Lean control								-3.56037	-2.63501	CD142+ APCs	H12	Lean control		CD142+ APCs	2.31177	2.31177	1.39396	1.39396	0	0	0	0	0	0	2.31177	0.922424	0	0.922424	1.7131	0.922424	0	3.10078	2.87182	2.31177												CD142+ APCs
-5.28545	-2.83691	Mesothelium cells	Lean control								-3.60999	2.91973	ICAM1+ APCs	H12	Lean control		ICAM1+ APCs	1.42493	2.55263	1.42493	0	0	0	0	0	0	0	0	0	0.581875	0	0	0	2.2704	1.59877	2.42144	0												ICAM1+ APCs
7.6106	-5.34637	T/NKs	Lean control								-4.50851	1.62058	ICAM1+ APCs	H12	Lean control		ICAM1+ APCs	2.6332	0	0.829347	0	0.829347	0	0	0	0.829347	0	0	0	0	0.829347	1.27638	0	0.829347	1.27638	3.33678	0.829347												ICAM1+ APCs
-5.47946	-2.86444	Mesothelium cells	Lean control								-2.41806	-0.298091	ICAM1+ APCs	H12	Lean control		ICAM1+ APCs	1.33788	0.87775	1.33788	0.87775	0.87775	0	0	0	0	0	0.87775	0	0	0	0	0	0	2.08286	2.50502	1.65182												ICAM1+ APCs
8.60914	-8.34449	T/NKs	Lean control								7.2975	-0.916761	CD55+ APCs	H12	Lean control		CD55+ APCs	0	0.926276	2.15472	0.926276	2.6896	1.96014	3.40042	1.96014	0	0.926276	0	0	0	0	0.926276	0	0	0	0	0												CD55+ APCs
7.73903	-8.22457	T/NKs	Lean control								-1.69084	-3.10762	CD142+ APCs	H12	Lean control		CD142+ APCs	3.14481	1.42878	1.42878	0	1.42878	0	0	0	0	0	1.42878	0	0	1.99432	0	0	0	3.27294	3.94696	3.81618												CD142+ APCs
7.45792	-7.23908	T/NKs	Lean control								-2.56053	-3.15027	CD142+ APCs	H12	Lean control		CD142+ APCs	2.16962	1.07798	1.07798	0	0	0	0	0	0	1.07798	0	0	0	1.58463	0	0	1.07798	2.16962	3.52514	1.07798												CD142+ APCs
8.15061	7.86799	Myeloid cells	Lean control								1.47911	-1.02554	CD9+ APCs	H12	Lean control		CD9+ APCs	0.95561	0	2.00162	0.95561	0	0	0	0.95561	0.95561	0.95561	0.95561	2.19737	0	0	0	0	2.19737	1.43521	2.83336	0.95561												CD9+ APCs
10.5467	5.58866	Myeloid cells	Lean control								7.37525	0.367082	CD55+ APCs	H12	Lean control		CD55+ APCs	0.995651	1.942	2.16093	0.616937	2.62457	2.56074	3.97119	1.81147	0	0.995651	0	0	0	0	0	1.26968	0	0.616937	1.26968	0												CD55+ APCs
-2.56648	-4.1959	Mesothelium cells	Lean control								-3.52259	-3.10293	CD142+ APCs	H12	Lean control		CD142+ APCs	2.05175	1.31173	1.62312	0	0	0	0	0	0	0	0.857093	0	0	0.857093	0	0	1.31173	1.86023	3.06079	0.857093												CD142+ APCs
3.66263	-7.42764	T/NKs	Lean control								-2.57082	1.01257	ICAM1+ APCs	H12	Lean control		ICAM1+ APCs	1.93198	0.685047	0.685047	0	0	0	0	0	0.685047	0.685047	0	0	0	0	0.685047	0	0.685047	2.06522	2.18278	1.37412												ICAM1+ APCs
7.81759	3.64753	Myeloid cells	Lean control								4.47231	-1.46586	CD55+ APCs	H12	Lean control		CD55+ APCs	0.617015	1.48468	1.81162	0	2.68473	3.28097	3.14364	3.02665	0	1.48468	1.26981	1.66145	0	0	0	0.617015	0.617015	0	0.995758	0.617015												CD55+ APCs
8.28329	-8.04286	T/NKs	Lean control								1.19493	-0.6456	CD9+ APCs	H12	Lean control		CD9+ APCs	1.10953	0.856663	2.0511	0.517391	0.856663	0	0	1.47892	0.856663	1.62253	1.95993	2.35014	0	0	0	0	0.856663	1.10953	1.8596	1.47892												CD9+ APCs
8.22681	7.38948	Myeloid cells	Lean control								0.982761	-3.34891	CD142+ APCs	H12	Lean control		CD142+ APCs	2.19297	1.94181	1.60561	1.60561	0	0	0	1.94181	0	0	0	0	0	0	0	0	1.09542	1.94181	1.09542	1.09542												CD142+ APCs
-6.47292	8.87907	APCs	Lean control								4.86924	-1.53016	CD55+ APCs	H12	Lean control		CD55+ APCs	0.676379	2.16722	1.76365	0	2.53377	2.2722	2.67652	2.60769	0.676379	1.07619	1.07619	1.07619	0.676379	0	0	0	1.91699	0	2.2722	1.07619												CD55+ APCs
-6.48128	-3.16566	Mesothelium cells	Lean control								-2.38723	-2.45194	CD142+ APCs	H12	Lean control		CD142+ APCs	1.21141	0	0	0	0.778915	0	0	0	0	0	0	0	0	0.778915	0	0	2.22503	3.74405	2.63692	1.51234												CD142+ APCs
-7.69671	7.54528	APCs	Lean control								1.48729	-2.92461	CD142+ APCs	H12	Lean control		CD142+ APCs	1.23312	2.37282	1.53641	0	1.23312	0	0	1.23312	0	0	0	0	0	0	0	0	2.11574	2.57715	2.57715	1.23312												CD142+ APCs
-3.09313	-4.95366	Mesothelium cells	Lean control								-2.71387	-1.8289	CD142+ APCs	H12	Lean control		CD142+ APCs	1.29167	0.841324	1.60106	0	0	0	0	0	0.841324	0	0	0	0	0	0	0	1.83701	2.44716	2.82335	0.841324												CD142+ APCs
-11.8488	0.76974	APCs	Lean control								-1.50968	-2.56197	CD142+ APCs	H12	Lean control		CD142+ APCs	2.06683	0	1.72273	0	0	0	0	0	0	0	0	0	0	0	0	0	0	2.06683	2.83904	0												CD142+ APCs
-6.23533	-3.82666	Mesothelium cells	Lean control								-1.40968	-0.552321	ICAM1+ APCs	H12	Lean control		ICAM1+ APCs	1.93236	1.69182	2.12612	0.906826	0.906826	0	0	0.906826	0	0.906826	1.37445	0	0	0	0	0	1.37445	2.12612	2.55035	0												ICAM1+ APCs
8.86252	4.99484	Myeloid cells	Lean control								-3.37858	1.39405	ICAM1+ APCs	H12	Lean control		ICAM1+ APCs	0	0.820279	0	0	0	0	0	0	0	0	2.61822	0	0	0	0	0.820279	2.15487	1.5714	2.15487	0												ICAM1+ APCs
-6.84172	7.97323	APCs	Lean control								4.06776	-1.35014	CD55+ APCs	H12	Lean control		CD55+ APCs	2.14398	1.44187	1.85332	0.730537	2.55242	3.36664	1.85332	2.63292	1.44187	2.00918	1.85332	1.44187	0	0.730537	0.730537	0	1.14816	0.730537	2.00918	1.66861												CD55+ APCs
8.82888	-8.39222	T/NKs	Lean control								-3.79862	-1.75117	CD142+ APCs	H12	Lean control		CD142+ APCs	0.998348	0	0	0	0	0	0	0	0	0	0.998348	0	1.48786	0	0.998348	0	0	2.79875	2.25853	2.25853												CD142+ APCs
-7.44483	7.97729	APCs	Lean control								7.33647	-1.556	CD55+ APCs	H12	Lean control		CD55+ APCs	1.10075	1.94866	1.79443	0	2.8934	2.77559	4.42201	2.71104	0	0.694751	1.10075	0.694751	0	0	0.694751	0	0	0	1.79443	0												CD55+ APCs
7.15777	-5.10285	T/NKs	Lean control								-2.70571	1.56071	ICAM1+ APCs	H12	Lean control		ICAM1+ APCs	1.54718	2.12781	0	0	1.04701	0	0	0	0	0	2.12781	0	0	0	0	1.04701	1.54718	2.12781	2.32684	1.04701												ICAM1+ APCs
-5.23873	-5.01782	Mesothelium cells	Lean control								-1.30117	-2.45928	CD142+ APCs	H12	Lean control		CD142+ APCs	2.17502	1.28115	2.17502	0	0	0	0	0	0	0	3.19487	1.28115	0	1.28115	0	0	1.28115	3.38806	2.80968	1.8248												CD142+ APCs
-12.0019	3.47037	APCs	Lean control								-2.69227	-3.50614	CD142+ APCs	H12	Lean control		CD142+ APCs	1.4192	0	0	0.942702	0.942702	0	0	0	0	0	0	0	0	0	0.942702	0	0	2.17867	1.98343	1.4192												CD142+ APCs
7.63225	7.52267	Myeloid cells	Lean control								0.575073	-0.521047	CD9+ APCs	H12	Lean control		CD9+ APCs	0.721506	2.12855	1.83859	1.13625	0	0	0	0.721506	1.13625	0	2.44887	1.65443	0	0	0	0	2.12855	2.5363	0.721506	1.13625												CD9+ APCs
-3.6048	-3.48887	Mesothelium cells	Lean control								6.57999	-1.41974	CD55+ APCs	H12	Lean control		CD55+ APCs	1.3307	2.01428	1.7298	1.04935	1.7298	3.48274	3.64064	2.49608	0	0.656432	0	0	0	0	0	0	0	1.04935	1.04935	1.04935												CD55+ APCs
-5.51405	-3.5755	Mesothelium cells	Lean control								-4.56209	-1.07725	CD142+ APCs	H12	Lean control		CD142+ APCs	1.22	2.46321	1.22	0	0	0	0	0	0	0.785545	1.94133	0	0	0	0	0	0	1.22	3.0583	2.64827												CD142+ APCs
7.87988	-3.70309	T/NKs	Lean control								-2.84065	-3.94443	CD142+ APCs	H12	Lean control		CD142+ APCs	1.09002	1.09002	1.09002	0	0	0	0	0	0	0	1.09002	1.09002	0	0	0	0	1.59912	2.18575	2.18575	1.09002												CD142+ APCs
8.03048	4.79623	Myeloid cells	Lean control								-4.08681	-2.42251	CD142+ APCs	H12	Lean control		CD142+ APCs	0.790119	0.790119	1.76038	0	0	0	0	0	0	0.790119	0	0	0	0	1.76038	0	1.22593	1.94852	2.24343	2.88207												CD142+ APCs
2.12854	5.13458	Eodothelial cells	Lean control								6.75211	-1.61283	CD55+ APCs	H12	Lean control		CD55+ APCs	0	2.00279	1.71889	1.71889	2.75051	2.9608	1.32096	3.17353	0	0	0	0	0	0	0	0	0	0.650066	1.04075	0.650066												CD55+ APCs
6.83691	-5.55346	T/NKs	Lean control								6.74444	0.948436	CD55+ APCs	H12	Lean control		CD55+ APCs	0	0.54523	0	1.36098	2.5337	1.80419	0.54523	1.53148	0	0	0.54523	0	0	0.54523	1.36098	2.47444	0	0	0.896092	0.54523												CD55+ APCs
-8.20023	5.25103	APCs	Lean control								7.55927	-1.00373	CD55+ APCs	H12	Lean control		CD55+ APCs	0.77165	0	1.91937	1.20197	2.62443	2.21302	1.50185	3.13998	0	0	0	0	0	0	0	0	0.77165	0.77165	1.50185	0.77165												CD55+ APCs
-6.3965	8.99352	APCs	Lean control								5.39381	-0.847015	CD55+ APCs	H12	Lean control		CD55+ APCs	2.16542	1.35953	1.07486	0.675383	2.73902	2.60581	0.675383	1.91526	0	1.35953	1.35953	0	0	0	0	0	1.35953	1.07486	1.35953	0												CD55+ APCs
-6.74926	-3.60627	Mesothelium cells	Lean control								6.61396	-0.841681	CD55+ APCs	H12	Lean control		CD55+ APCs	1.07369	1.57946	1.07369	1.27207	2.53028	2.53028	2.00425	2.23502	0	0	0.495948	0	0	0	0.495948	0	0	1.43753	1.81424	0												CD55+ APCs
0.989242	1.90265	Adipocytes	Lean control								-1.32565	1.07967	ICAM1+ APCs	H12	Lean control		ICAM1+ APCs	0.734013	1.15274	0.734013	0	0	0	0	0	0.734013	0	2.01498	0	0	0	0	0	3.47875	2.26876	1.85897	2.1499												ICAM1+ APCs
-5.8571	7.97237	APCs	Lean control								-3.24451	1.92422	ICAM1+ APCs	H12	Lean control		ICAM1+ APCs	2.18034	0.836475	0.836475	0	0	0	0	0	0	0	0	0	0	0	0	0	0	2.18034	2.54741	1.82984												ICAM1+ APCs
8.75934	-9.22993	T/NKs	Lean control								7.19366	-1.21048	CD55+ APCs	H12	Lean control		CD55+ APCs	0.746105	1.16862	1.69287	0.746105	2.17035	1.87853	3.68404	2.86969	0	0	0.746105	0	0	0	0.746105	0	0	0.746105	1.46472	1.16862												CD55+ APCs
7.22662	7.91056	Myeloid cells	Lean control								5.84881	0.56263	CD55+ APCs	H12	Lean control		CD55+ APCs	0.900651	1.48376	0.900651	0.680131	2.64977	2.68361	2.50165	2.17397	0	0	0	0	0	0.396807	1.48376	1.48376	0.396807	0	1.36671	0.680131												CD55+ APCs
6.87199	8.26574	Myeloid cells	Lean control								5.82264	0.494577	CD55+ APCs	H12	Lean control		CD55+ APCs	2.15617	1.35176	2.15617	0.67026	2.66489	2.78969	0	0.67026	0	1.90635	0	0	0	0	1.06798	0	0	1.57256	2.03904	1.35176												CD55+ APCs
6.95967	8.20877	Myeloid cells	Lean control								-1.73923	-1.78476	CD142+ APCs	H12	Lean control		CD142+ APCs	1.4772	0	1.4772	0	0	0	0	0.989664	0	0	2.04915	0	0	0.989664	0	0	0	2.24619	2.88499	0.989664												CD142+ APCs
3.32493	-7.74842	T/NKs	Lean control								-2.74358	-2.5255	CD142+ APCs	H12	Lean control		CD142+ APCs	1.54216	1.77488	1.96353	0	0	0	0	0	0	0.799707	0.799707	0	0	0	0.799707	0	1.54216	1.77488	2.67234	1.23831												CD142+ APCs
0.665782	-7.5803	T/NKs	Lean control								6.69394	0.542297	CD55+ APCs	H12	Lean control		CD55+ APCs	0.54004	1.52178	1.52178	0.54004	2.72926	2.5223	2.5223	1.79385	0	0.888776	0	0	0	0	0	1.35178	1.52178	0.54004	0	0.54004												CD55+ APCs
8.51645	-3.42694	T/NKs	Lean control								-3.26747	-2.47861	CD142+ APCs	H12	Lean control		CD142+ APCs	1.29822	1.29822	0	0.846461	0	0	0	0	0	1.29822	0	0	0	0	0	0	1.84459	1.60827	2.33405	1.60827												CD142+ APCs
-5.40561	7.75536	APCs	Lean control								0.251459	-0.034202	CD9+ APCs	H12	Lean control		CD9+ APCs	0.632288	1.8392	1.5102	0	0	0	0	0	0	1.01662	1.01662	0	0.632288	0	0	0	1.01662	1.29356	0.632288	0												CD9+ APCs
-5.15321	-2.29757	Mesothelium cells	Lean control								0.144098	2.73483	ICAM1+ APCs	H12	Lean control		ICAM1+ APCs	2.04482	1.92961	0.986542	0.610294	0.610294	1.25929	1.79937	0.986542	0	1.25929	0	0.986542	0	0.610294	0.986542	0.610294	1.64959	2.47928	2.72763	0.610294												ICAM1+ APCs
-6.44269	-3.22062	Mesothelium cells	Lean control								6.31006	0.562916	CD55+ APCs	H12	Lean control		CD55+ APCs	2.10099	1.98478	1.52325	1.30572	2.67081	3.36038	0.640158	2.5383	0	0	0	0	0	0	0.640158	0	1.02732	1.30572	1.30572	0.640158												CD55+ APCs
2.15484	7.92955	Eodothelial cells	Lean control								-3.8227	2.2113	ICAM1+ APCs	H12	Lean control		ICAM1+ APCs	2.22196	0	1.11722	0	0	0	0	0	0	0	1.63173	0	0	0	1.96977	0	0	2.42318	2.42318	1.96977												ICAM1+ APCs
0.62531	3.2513	Adipocytes	Lean control								6.31345	-1.19465	CD55+ APCs	H12	Lean control		CD55+ APCs	1.06266	1.98973	1.89944	0.816561	2.82042	1.98973	0.48941	3.112	0.816561	1.06266	0.816561	0.48941	0	0	0	0	0.48941	0.48941	0.48941	0.48941												CD55+ APCs
3.30982	-8.85772	T/NKs	Lean control								4.28584	-0.915374	CD55+ APCs	H12	Lean control		CD55+ APCs	1.55495	1.88741	1.97751	0	2.76879	2.44945	3.43006	2.20741	0.48395	0.48395	1.67846	2.20741	0	0	0	0	0	0.80868	1.67846	0.48395												CD55+ APCs
7.03171	-7.39419	T/NKs	Lean control								5.64723	-2.62603	CD55+ APCs	H12	Lean control		CD55+ APCs	0	1.93874	1.60275	0	3.12749	3.03656	3.84196	2.93652	0	0	0	0	0	1.09304	0	0	0	0	1.60275	1.60275												CD55+ APCs
6.52219	7.74275	Myeloid cells	Lean control								-4.68234	1.98644	ICAM1+ APCs	H12	Lean control		ICAM1+ APCs	2.16407	0	1.72703	0	0	0	0	0	0	0	0.932679	0	0	0	0	0.932679	2.16407	2.32707	2.46718	2.16407												ICAM1+ APCs
4.00775	-5.73423	T/NKs	Lean control								-3.08594	1.64679	ICAM1+ APCs	H12	Lean control		ICAM1+ APCs	2.06763	0	0	0	1.19454	0	1.19454	0	0	0	0	0	0	0	1.19454	0	2.69545	2.52654	2.52654	2.32318												ICAM1+ APCs
2.38353	8.08553	Eodothelial cells	Lean control								-0.485367	-3.71372	CD142+ APCs	H12	Lean control		CD142+ APCs	1.54952	0	1.78265	1.24496	0	0	0	0.804867	0.804867	0	0.804867	0	0	0	0.804867	0	0	2.49548	1.54952	0												CD142+ APCs
-3.00791	-5.03991	Mesothelium cells	Lean control								2.00929	-3.35021	CD55+ APCs	H12	Lean control		CD55+ APCs	2.0427	0	1.17469	0	1.70006	0	1.17469	1.17469	0	0	1.17469	0	0	0	0	0	0	1.70006	2.29743	0												CD55+ APCs
3.39669	-7.9473	T/NKs	Lean control								-4.75993	-2.42292	CD142+ APCs	H12	Lean control		CD142+ APCs	1.46961	1.92545	0	0	0	0	0	0	0	0	0	0	0	0	1.46961	0	0.608074	2.66655	1.64566	2.2374												CD142+ APCs
3.60405	7.1628	Eodothelial cells	Lean control								-1.7523	0.857557	ICAM1+ APCs	H12	Lean control		ICAM1+ APCs	0.744999	1.16717	1.16717	0	0	0	0	0	1.16717	1.69116	0	0	0	0	0	0	1.16717	2.16849	2.28763	1.87674												ICAM1+ APCs
-5.01958	7.84569	APCs	Lean control								5.12933	-0.911486	CD55+ APCs	H12	Lean control		CD55+ APCs	0.779362	1.51298	2.22576	0	3.15366	2.34571	0	2.08945	0	0.779362	0.779362	1.51298	0	0	0	0	0	0	1.21199	1.51298												CD55+ APCs
6.57565	7.84875	Myeloid cells	Lean control								-0.557293	-0.69607	CD9+ APCs	H12	Lean control		CD9+ APCs	2.49821	1.69823	0	0	0	0	0	0	0	1.69823	1.17315	0	0	0	1.69823	0	2.66673	2.49821	2.04076	1.69823												CD9+ APCs
6.19876	8.24859	Myeloid cells	Lean control								-1.17084	-2.32717	CD142+ APCs	H12	Lean control		CD142+ APCs	1.41435	0.938797	1.73532	0	0	0	0	0	0	0	0.938797	0	0	0	0	0	1.73532	0.938797	3.25465	1.73532												CD142+ APCs
-5.71317	-4.89728	Mesothelium cells	Lean control								6.48778	-1.81595	CD55+ APCs	H12	Lean control		CD55+ APCs	1.61184	1.38855	0.694651	1.38855	2.64185	2.30529	2.71085	2.1999	0	0	0	0	0	0	1.10062	0	1.10062	0.694651	0.694651	0												CD55+ APCs
5.89719	-6.93693	T/NKs	Lean control								-3.27339	-1.54417	CD142+ APCs	H12	Lean control		CD142+ APCs	1.57201	0	0.820706	0.820706	0	0	0	0	0	0	1.57201	0	0	1.26531	0	0	0.820706	0.820706	2.70759	3.06122												CD142+ APCs
3.32773	-0.160715	B cells	Lean control								-4.49801	2.2529	ICAM1+ APCs	H12	Lean control		ICAM1+ APCs	2.01756	0	0	0	0	0	0	0	0	0	0	0	0	0	0.966981	0.966981	0.966981	1.77325	3.29879	1.44927												ICAM1+ APCs
-12.2245	3.02892	APCs	Lean control								6.28774	1.05913	CD55+ APCs	H12	Lean control		CD55+ APCs	1.16253	1.79575	1.79575	0.66372	3.3435	3.04909	3.10692	2.24898	0.273077	0	0.487354	0.66372	0	0	0.66372	1.34182	0.66372	0.66372	0.813596	0.813596												CD55+ APCs
7.59417	7.15861	Myeloid cells	Lean control								-1.36232	-2.22631	CD142+ APCs	H12	Lean control		CD142+ APCs	2.35955	1.43399	0	0	0	0	0	0	0	0	0.954626	0	0	0	0.954626	0	0.954626	2.00024	2.50012	1.75667												CD142+ APCs
-4.91174	-4.13252	Mesothelium cells	Lean control								0.0201317	-0.137912	CD9+ APCs	H12	Lean control		CD9+ APCs	0	2.00765	1.27489	0.828184	0	0	0	0	0	1.27489	2.30499	0	0.828184	0	0	0	1.27489	2.16733	0	1.58258												CD9+ APCs
-4.72911	-3.73342	Mesothelium cells	Lean control								0.036176	-1.01605	CD142+ APCs	H12	Lean control		CD142+ APCs	2.43507	1.59051	0.833815	0	0	0	0	0.833815	0	1.82589	1.59051	0	0	0	0.833815	0	0.833815	2.17617	2.17617	1.28209												CD142+ APCs
-4.89865	-4.91953	Mesothelium cells	Lean control								6.64917	-0.171771	CD55+ APCs	H12	Lean control		CD55+ APCs	1.71984	1.40014	1.96172	0.567551	3.03795	2.63813	3.60835	3.37642	0	0	0.567551	0	0	0	0	0.927383	0	0.567551	1.19144	0.567551												CD55+ APCs
-12.5577	2.33672	APCs	Lean control								-3.13166	-2.7042	CD142+ APCs	H12	Lean control		CD142+ APCs	2.33203	0	1.05074	0	0	0	0	0	0	0	0	0	0	0	1.55171	0	1.55171	2.49804	2.87571	3.14919												CD142+ APCs
2.96147	-5.68984	T/NKs	Lean control								6.22439	-2.49267	CD55+ APCs	H12	Lean control		CD55+ APCs	1.53727	1.53727	1.23389	0	2.74775	2.4812	1.53727	2.57816	0	0	0	0	0	0	0	0	0	0	1.95818	0												CD55+ APCs
-6.55256	-4.3703	Mesothelium cells	Lean control								-1.81288	1.25154	ICAM1+ APCs	H12	Lean control		ICAM1+ APCs	1.52957	1.22695	0.790909	0.790909	0	0	0	0	0	0	0	0	0	0	0	0	0.790909	2.56909	1.52957	0.790909												ICAM1+ APCs
-3.42634	-4.48075	Mesothelium cells	Lean control								2.48405	-1.04964	CD9+ APCs	H12	Lean control		CD9+ APCs	1.89738	1.89738	0.665125	1.06107	0.665125	0.665125	0.665125	0	2.14685	0.665125	0	2.89066	0	0	0	0	1.89738	1.74461	2.02987	1.56422												CD9+ APCs
1.93034	7.92913	Eodothelial cells	Lean control								4.05837	-2.62735	CD55+ APCs	H12	Lean control		CD55+ APCs	0.798361	0.798361	0	0.798361	1.54024	2.12003	0	0.798361	0	0	0	1.23657	0	0	0	0	0.798361	1.54024	0	0												CD55+ APCs
-5.00235	-4.88892	Mesothelium cells	Lean control								-2.14569	-1.9262	CD142+ APCs	H12	Lean control		CD142+ APCs	1.27759	1.82067	1.82067	0	0	0	0	0	0	0	0	0	0	0	0	0	0	2.42939	2.80505	0												CD142+ APCs
8.32496	-4.42967	T/NKs	Lean control								-1.15246	-2.45407	CD142+ APCs	H12	Lean control		CD142+ APCs	1.80926	1.57473	0	0	0	0	0	0	0	0	1.57473	1.26779	0	0	0	0	0.822634	1.80926	2.5248	0.822634												CD142+ APCs
6.84207	8.08155	Myeloid cells	Lean control								-2.25296	0.144856	ICAM1+ APCs	H12	Lean control		ICAM1+ APCs	1.34824	0.885961	0	0	0	0	0	0	0	0	0	0	0	0	0	0	0.885961	1.66316	0.885961	0.885961												ICAM1+ APCs
9.24124	-7.85278	T/NKs	Lean control								6.26308	-1.09191	CD55+ APCs	H12	Lean control		CD55+ APCs	1.92589	1.81296	1.3688	0.902317	2.79641	2.59936	2.20378	2.20378	0	0.549655	0	0	0	0	0	0	0	0.549655	1.53972	0.549655												CD55+ APCs
6.6852	-5.1588	T/NKs	Lean control								5.30419	-0.698184	CD55+ APCs	H12	Lean control		CD55+ APCs	1.38495	2.07787	1.608	0	2.7709	1.09741	2.07787	2.94274	1.79026	0	1.09741	2.07787	0	0	0	0	1.09741	0.692248	1.09741	0												CD55+ APCs
8.15129	7.84828	Myeloid cells	Lean control								1.82658	0.60176	CD9+ APCs	H12	Lean control		CD9+ APCs	1.55039	1.55039	0	0	0	1.55039	0	0	1.04966	0	1.55039	3.06448	0	1.04966	1.88251	0	1.04966	0	1.55039	1.04966												CD9+ APCs
-4.94424	-4.13761	Mesothelium cells	Lean control								-4.33926	2.45789	ICAM1+ APCs	H12	Lean control		ICAM1+ APCs	0	0	1.29349	0.842752	0	0.842752	0	0	0	0	0.842752	0	0	0	0	0	0.842752	3.09847	2.32818	0.842752												ICAM1+ APCs
-6.53707	8.91006	APCs	Lean control								-3.51153	-0.0405835	ICAM1+ APCs	H12	Lean control		ICAM1+ APCs	2.55267	1.69387	1.37633	1.37633	0	0	0.908325	0	0	0	0	0	0	0	0	0	1.37633	3.07834	3.07834	2.84966												ICAM1+ APCs
-4.08996	-5.70781	Mesothelium cells	Lean control								-3.33371	1.70091	ICAM1+ APCs	H12	Lean control		ICAM1+ APCs	1.01008	0	1.50221	0	0	0	0	0	0	0	1.50221	0	0	0	0	0	1.01008	2.27512	2.70581	2.70581												ICAM1+ APCs
5.76877	-6.67295	T/NKs	Lean control								-3.3454	-3.63909	CD142+ APCs	H12	Lean control		CD142+ APCs	1.59363	0.83603	0.83603	0	0	0	0	0.83603	0	0	0.83603	0	0	0	0	0	0.83603	2.64418	2.89001	1.82918												CD142+ APCs
-3.67098	-5.82827	Mesothelium cells	Lean control								6.48636	-0.646244	CD55+ APCs	H12	Lean control		CD55+ APCs	1.60228	0.688677	1.7843	1.37958	3.16947	0.688677	2.82478	2.38975	0	0.688677	0.688677	0	0	0	1.09265	0	0	1.7843	0.688677	1.37958												CD55+ APCs
7.66999	-7.3703	T/NKs	Lean control								-2.08878	-2.39182	CD142+ APCs	H12	Lean control		CD142+ APCs	2.57359	1.00445	0	0	0	0	0	0	0	0	2.06959	0	0	0	0	0	2.26717	2.69754	3.1568	1.00445												CD142+ APCs
3.60174	-6.81707	T/NKs	Lean control								-3.57869	-3.58556	CD142+ APCs	H12	Lean control		CD142+ APCs	1.72823	0.769031	0.769031	0	0	0	0	0	0	0	0	0	0	0	0.769031	0	1.19856	1.91521	2.53185	0.769031												CD142+ APCs
6.57281	-5.85195	T/NKs	Lean control								5.27635	-2.15109	CD55+ APCs	H12	Lean control		CD55+ APCs	1.65743	0	1.13877	0	1.84171	1.13877	2.45226	1.13877	0	0	1.13877	0	0	0	1.13877	0	0	0.723414	1.84171	0												CD55+ APCs
3.43725	7.5006	Eodothelial cells	Lean control								2.73522	-1.38521	CD55+ APCs	H12	Lean control		CD55+ APCs	0.97529	1.45952	1.78437	0.602111	0.97529	1.78437	0.602111	0	0	1.45952	2.22567	0.97529	0	0	0	0	1.24643	0.97529	2.65433	0.602111												CD55+ APCs
7.76825	5.25754	T/NKs	Lean control								6.05702	0.259173	CD55+ APCs	H12	Lean control		CD55+ APCs	1.91862	0.978492	1.63921	0.978492	1.46346	2.53553	2.46749	1.46346	0	0.604436	0	0	0	0	0.604436	0.604436	0.604436	0.604436	1.25009	0												CD55+ APCs
-4.02438	-3.81129	Mesothelium cells	Lean control								1.29113	-1.06283	CD9+ APCs	H12	Lean control		CD9+ APCs	1.25842	2.40509	0.81533	0	0.81533	0	0	0.81533	0	1.79835	2.14705	2.99066	0	0	0	0	2.61001	1.25842	0.81533	1.79835												CD9+ APCs
-4.21999	-3.94776	Mesothelium cells	Lean control								-3.48408	1.604	ICAM1+ APCs	H12	Lean control		ICAM1+ APCs	1.83579	0	1.83579	0	0	0	1.29062	0	0	0	0	0	0	0	0	0	0	2.82199	3.30873	1.29062												ICAM1+ APCs
1.77807	-7.29795	T/NKs	Lean control								0.363366	-3.82737	CD142+ APCs	H12	Lean control		CD142+ APCs	2.04431	0	2.54684	0	0	0	0	0.986173	0	0	1.47291	0	0	0	0	0	2.04431	1.79888	3.05265	1.79888												CD142+ APCs
-6.55314	-5.17938	Mesothelium cells	Lean control								6.63567	-1.06103	CD55+ APCs	H12	Lean control		CD55+ APCs	1.50801	1.29151	1.83683	1.01482	2.08386	2.71276	3.27728	2.71276	0	1.01482	0	0.630969	0	0	0	0.630969	1.01482	0	0	0.630969												CD55+ APCs
6.11744	8.79713	Myeloid cells	Lean control								6.11203	1.75985	CD55+ APCs	H12	Lean control		CD55+ APCs	1.58571	2.17082	2.37088	0	3.63458	1.58571	3.10705	2.68031	0	0	0	1.58571	0	0	1.07888	1.07888	0	0	2.17082	0												CD55+ APCs
6.2075	8.85159	Myeloid cells	Lean control								-4.82733	2.55071	ICAM1+ APCs	H12	Lean control		ICAM1+ APCs	1.95245	1.22917	1.22917	0	0.792626	0	0	0	0	0	0.792626	0	0	0	0.792626	0.792626	0.792626	2.7415	1.95245	2.24753												ICAM1+ APCs
7.44071	-7.92286	T/NKs	Lean control								-4.77784	-0.466817	CD142+ APCs	H12	Lean control		CD142+ APCs	0.723742	1.9978	0	0	0	0	0	0	0	0.723742	1.84224	0	0	0.723742	0	0	1.84224	2.25098	2.357	1.84224												CD142+ APCs
-4.48499	-4.07146	Mesothelium cells	Lean control								6.33281	1.38429	CD55+ APCs	H12	Lean control		CD55+ APCs	1.61471	0.959567	2.10992	0.590717	2.74052	3.01194	3.12424	2.28829	0	0.590717	1.4401	1.22843	0	0	0	0.590717	0	0.959567	1.61471	0.590717												CD55+ APCs
6.75038	-5.19458	T/NKs	Lean control								1.87732	-0.627823	CD9+ APCs	H12	Lean control		CD9+ APCs	1.33282	2.07686	1.33282	0.529412	0.529412	0	0	0	1.7725	1.88456	1.33282	2.07686	0	0.529412	0	0	2.49872	0.873746	0.873746	0.529412												CD9+ APCs
-2.97887	-2.78738	Mesothelium cells	Lean control								-3.57626	0.686997	ICAM1+ APCs	H12	Lean control		ICAM1+ APCs	1.55726	1.55726	0.810306	0	0	0	0	0	0	0	1.55726	1.25196	0	0	0.810306	0	1.25196	2.84675	2.84675	2.13907												ICAM1+ APCs
8.67485	-3.56112	T/NKs	Lean control								-3.25648	-3.25885	CD142+ APCs	H12	Lean control		CD142+ APCs	1.98316	2.67935	1.82799	0	0	0	0	0.715044	0	1.41896	1.1277	0	0	0	0	0	2.23583	2.74854	2.67935	0.715044												CD142+ APCs
-5.7479	-4.65197	Mesothelium cells	Lean control								2.36586	1.19444	CD9+ APCs	H12	Lean control		CD9+ APCs	1.51432	1.37505	1.51432	0.464395	0.780289	2.16144	0	1.01999	1.21319	1.51432	1.21319	2.79529	0	1.21319	0	1.63654	1.21319	1.84363	2.16144	0.780289												CD9+ APCs
6.76548	8.19645	Myeloid cells	Lean control								5.94899	-0.538354	CD55+ APCs	H12	Lean control		CD55+ APCs	1.9153	1.9153	1.84159	0.393673	2.3654	3.10128	3.43107	2.49284	0	0.894964	0.675407	0	0	0	0.393673	0	1.35956	1.35956	2.21932	1.07489												CD55+ APCs
9.26203	-7.50487	T/NKs	Lean control								-4.42845	4.0404	ICAM1+ APCs	H12	Lean control		ICAM1+ APCs	1.23965	0	0.597808	0	0	0	0	0	0	0	0	0	0	0.597808	0.597808	0	0.597808	1.4522	1.23965	1.4522												ICAM1+ APCs
-6.97614	8.4634	APCs	Lean control								-0.869966	-1.52692	CD142+ APCs	H12	Lean control		CD142+ APCs	1.7052	2.04817	0.754063	1.17904	0	0	0	0	0	0	2.4097	0	1.17904	0	0.754063	0	3.00249	1.47633	2.30308	0.754063												CD142+ APCs
6.50411	8.03406	Myeloid cells	Lean control								4.07311	-1.92077	CD55+ APCs	H12	Lean control		CD55+ APCs	1.80169	0.988286	2.24423	0	3.76504	3.54768	4.06638	2.40872	0	2.04724	0	0	0	0	0	0	0	0	1.47551	0												CD55+ APCs
4.55251	-6.00109	T/NKs	Lean control								-1.80465	0.806715	ICAM1+ APCs	H12	Lean control		ICAM1+ APCs	2.00364	1.27156	1.81365	0.825579	0	0	0	0	0	0	1.27156	0	0	0.825579	0	0	1.27156	2.16323	1.81365	1.27156												ICAM1+ APCs
6.08585	8.45335	Myeloid cells	Lean control								-4.50485	3.2214	ICAM1+ APCs	H12	Lean control		ICAM1+ APCs	1.60513	1.09503	0	0	0	0	0	0	0	0	1.60513	0	0	0	1.60513	0	1.09503	3.03939	1.9413	1.60513												ICAM1+ APCs
8.71096	-3.99124	T/NKs	Lean control								-1.95414	-3.17935	CD142+ APCs	H12	Lean control		CD142+ APCs	0	1.42589	0	1.99104	0	0	0	0	0	0	0	0	0	0	0	0	1.99104	2.61346	2.34991	0												CD142+ APCs
2.746	-7.85224	T/NKs	Lean control								-4.56338	0.229382	ICAM1+ APCs	H12	Lean control		ICAM1+ APCs	1.62747	0.969412	0.969412	0.597845	0.597845	0	0	0	0	1.2397	0	0.597845	0	0	0.597845	0	0	1.45227	2.80613	2.12391												ICAM1+ APCs
-4.44439	-5.09855	Mesothelium cells	Lean control								5.61774	-1.59454	CD55+ APCs	H12	Lean control		CD55+ APCs	0.719339	1.13338	1.42533	0	2.44502	0	1.13338	0.719339	0.719339	1.42533	0	1.13338	0	0	0	0	1.13338	0.719339	1.42533	0												CD55+ APCs
-5.97291	8.41662	APCs	Lean control								-2.53663	2.60228	ICAM1+ APCs	H12	Lean control		ICAM1+ APCs	1.45933	0	1.45933	0.975136	0	0	0	0	0	0.601998	0.975136	0	0	0	1.45933	0.975136	0.601998	2.90914	1.45933	1.63488												ICAM1+ APCs
-6.45901	8.85644	APCs	Lean control								5.8995	-1.12248	CD55+ APCs	H12	Lean control		CD55+ APCs	1.35212	2.15659	1.75371	1.57294	2.35632	3.04734	2.59657	2.15659	0.670493	1.06829	0	0	0	0	0	0	0.670493	1.06829	1.57294	0												CD55+ APCs
-3.06931	-3.48616	Mesothelium cells	Lean control								0.38478	-0.152713	CD9+ APCs	H12	Lean control		CD9+ APCs	1.9114	1.07188	1.57727	0	0	0	0	0	1.07188	0	4.19433	0	0	0	0	0	0	1.57727	1.9114	0												CD9+ APCs
-6.22779	-3.26971	Mesothelium cells	Lean control								-3.5699	1.55833	ICAM1+ APCs	H12	Lean control		ICAM1+ APCs	0.844716	0.844716	1.84202	0	0	0	0	0	0	0	1.296	0	0	0	0	0	2.03295	2.03295	2.03295	2.03295												ICAM1+ APCs
-5.63797	-3.33928	Mesothelium cells	Lean control								-0.990067	-3.75075	CD142+ APCs	H12	Lean control		CD142+ APCs	0.81512	1.56409	1.79804	0	0	0	0.81512	0.81512	0	0	0	0	0	0	1.25815	0	1.56409	2.60966	2.40474	0.81512												CD142+ APCs
3.55032	6.37376	Eodothelial cells	Lean control								1.58832	-0.529518	CD9+ APCs	H12	Lean control		CD9+ APCs	1.86586	1.45323	1.15833	0	0.738264	0	0	0.738264	0	1.15833	1.45323	1.15833	0.738264	0	0	0	2.38238	2.91652	1.45323	1.15833												CD9+ APCs
7.01242	-5.26027	T/NKs	Lean control								6.46051	1.68292	CD55+ APCs	H12	Lean control		CD55+ APCs	1.36104	0.896135	2.2722	0	2.98828	2.2722	2.6427	3.35173	0	0.896135	0	0	0	0	0	2.6427	0	0	0	0												CD55+ APCs
9.78754	-8.84929	T/NKs	Lean control								-4.44769	1.93781	ICAM1+ APCs	H12	Lean control		ICAM1+ APCs	1.36287	0	1.36287	1.36287	0	0	0	0	0	0	0.897597	0	0	0	2.11245	0	0	2.27441	3.06114	2.74322												ICAM1+ APCs
-6.72812	8.0477	APCs	Lean control								-0.474312	-1.07394	CD142+ APCs	H12	Lean control		CD142+ APCs	0	0	0	0	0	0	0	0	1.25312	1.79218	3.15748	2.60315	0	1.25312	0	0	1.25312	1.25312	1.79218	0												CD142+ APCs
-4.44164	-5.52628	Mesothelium cells	Lean control								1.04711	-1.48084	CD142+ APCs	H12	Lean control		CD142+ APCs	1.95124	1.61442	1.10276	0	0	1.10276	0	0	2.40355	0	1.10276	2.71386	0	0	0	0	0	3.14144	0	1.95124												CD142+ APCs
8.72935	-8.0683	T/NKs	Lean control								-3.57936	-3.83937	CD142+ APCs	H12	Lean control		CD142+ APCs	0.762872	1.19054	0.762872	1.48914	0	0	0	0	0	0	2.6901	0	0	0	0.762872	0	1.71878	1.71878	2.06262	1.19054												CD142+ APCs
10.9229	5.60085	Myeloid cells	Lean control								5.23412	-1.98245	CD55+ APCs	H12	Lean control		CD55+ APCs	1.68576	1.45802	1.87114	0	3.13475	2.28168	3.55744	2.02747	0	0	0	0.741529	0	0	0	0	0	0	1.68576	0												CD55+ APCs
-2.28117	-5.05188	Mesothelium cells	Lean control								-2.68877	-1.7787	CD142+ APCs	H12	Lean control		CD142+ APCs	1.74124	1.41979	0.94318	1.41979	0	0	0	0	0	0	0	0	0	0	0	0	2.34265	1.98411	1.98411	0.94318												CD142+ APCs
-6.15923	-3.21864	Mesothelium cells	Lean control								-0.0534954	-1.13489	CD142+ APCs	H12	Lean control		CD142+ APCs	0.88638	1.34876	0	0	0	0	0	0	0	1.66373	3.04303	0	0	0	0	0	2.09576	2.25738	2.09576	1.34876												CD142+ APCs
9.24918	-7.23713	T/NKs	Lean control								-1.40041	-3.92654	CD142+ APCs	H12	Lean control		CD142+ APCs	0	0	1.89505	0	0	0	0	0	0	0	0	0	0	0	0	0	0	2.51007	3.03424	2.24912												CD142+ APCs
-5.62423	-6.12549	Mesothelium cells	Lean control								6.62886	-0.934148	CD55+ APCs	H12	Lean control		CD55+ APCs	1.1031	1.95168	1.61482	1.1031	2.30864	1.95168	3.59006	1.95168	0	0	0	0	0	0	0	0.696514	0	0.696514	1.61482	0												CD55+ APCs
6.92096	7.64985	Myeloid cells	Lean control								-3.56188	1.4779	ICAM1+ APCs	H12	Lean control		ICAM1+ APCs	1.57484	0	1.57484	0	0	0	0	0	1.06986	1.06986	0	0	0	0	0	0	1.06986	2.52492	2.79238	0												ICAM1+ APCs
-4.63598	-6.30442	Mesothelium cells	Lean control								-0.168069	-0.306355	CD9+ APCs	H12	Lean control		CD9+ APCs	0.875375	1.64853	1.33488	0	0	0	0	0	0	1.64853	3.76104	0	0	0	0	0	0.875375	0	1.33488	0.875375												CD9+ APCs
-6.19997	8.88051	APCs	Lean control								7.46504	0.557952	CD55+ APCs	H12	Lean control		CD55+ APCs	1.69794	0.637919	1.69794	0	2.6664	3.06937	3.10999	3.62685	0	0	0	0	0	0	0.637919	0.637919	0	0.637919	1.02428	0												CD55+ APCs
-6.52899	-3.73624	Mesothelium cells	Lean control								1.13782	0.988572	CD9+ APCs	H12	Lean control		CD9+ APCs	1.94174	0.468181	1.75383	0.468181	0.785805	3.53913	0	0.468181	0.785805	1.94174	0.785805	1.94174	0	0	0.468181	0	2.09986	1.52225	2.84032	1.85219												CD9+ APCs
-3.34983	-5.54243	Mesothelium cells	Lean control								-0.887014	-2.89661	CD142+ APCs	H12	Lean control		CD142+ APCs	1.69215	1.69215	1.16801	0	0	0	0	0	0.745639	0	0.745639	0	0	0	0	0	1.16801	1.87777	1.46403	1.46403												CD142+ APCs
6.48328	8.08421	Myeloid cells	Lean control								-3.64405	0.353219	ICAM1+ APCs	H12	Lean control		ICAM1+ APCs	1.40907	2.32985	1.40907	0	0	0	0	0	0	0	1.11888	0	0	0	0	0	1.11888	2.59291	1.63371	2.22416												ICAM1+ APCs
-2.90041	-3.56575	Mesothelium cells	Lean control								-4.92344	-0.727933	CD142+ APCs	H12	Lean control		CD142+ APCs	1.47762	0.85569	0.85569	0	0	0	0	0.85569	0	0.516707	1.47762	0	0	0.516707	0	0	1.1084	2.28182	2.21025	2.41121												CD142+ APCs
-5.05769	-5.20715	Mesothelium cells	Lean control								-4.76776	3.48558	ICAM1+ APCs	H12	Lean control		ICAM1+ APCs	1.06898	1.06898	1.06898	0	0	0	0	0.671007	0	0.671007	1.06898	0	0	0.671007	0.671007	0	0	2.95324	1.75458	1.3529												ICAM1+ APCs
7.08791	8.12852	Myeloid cells	Lean control								-4.12801	-0.869005	CD142+ APCs	H12	Lean control		CD142+ APCs	1.64475	1.41944	2.118	0	0	0	0	0	0	0	1.64475	0	0	0.715365	0.715365	0	1.12813	2.23639	1.64475	2.23639												CD142+ APCs
-6.25781	-4.54983	Mesothelium cells	Lean control								-1.31847	-2.66238	CD142+ APCs	H12	Lean control		CD142+ APCs	1.96501	1.40302	1.96501	0	0	0	0	0	0	0	1.40302	0	0	0	0	1.40302	2.79346	2.79346	2.5855	0												CD142+ APCs
6.13	8.46297	Myeloid cells	Lean control								0.230547	-2.60875	CD142+ APCs	H12	Lean control		CD142+ APCs	0	0	2.00731	0	0.959666	0	0	0	0	0	0	0	0	0	0	0	0	2.36696	1.44023	1.44023												CD142+ APCs
0.915969	6.93454	Eodothelial cells	Lean control								4.58688	-1.28786	CD55+ APCs	H12	Lean control		CD55+ APCs	1.33514	2.50161	1.50423	0	0.530706	2.31271	0.87558	0.530706	0	0	2.24088	0.87558	0	0	0	0	0.87558	0.87558	1.13153	0.87558												CD55+ APCs
8.93247	-8.86607	T/NKs	Lean control								-1.07562	-2.76869	CD142+ APCs	H12	Lean control		CD142+ APCs	1.34824	0.885961	0	0	0	0	0	0.885961	0.885961	0	2.5179	0	0.885961	0	0	0	1.90229	2.25674	2.5179	1.34824												CD142+ APCs
-4.89012	-4.37494	Mesothelium cells	Lean control								-3.9667	-1.30022	CD142+ APCs	H12	Lean control		CD142+ APCs	1.06698	2.89918	1.57135	0	0	0	0	0	0	0	0	0	0	0	1.06698	0	1.06698	2.66347	1.57135	1.06698												CD142+ APCs
-4.98932	-3.92394	Mesothelium cells	Lean control								6.23044	1.21661	CD55+ APCs	H12	Lean control		CD55+ APCs	1.18919	1.18919	1.48763	1.71718	2.89774	2.76308	2.31625	2.19672	0	1.48763	0.761835	0	0	0	0.761835	0.761835	1.18919	0	1.48763	0												CD55+ APCs
-5.06788	-2.49139	Mesothelium cells	Lean control								-2.52718	1.5849	ICAM1+ APCs	H12	Lean control		ICAM1+ APCs	0.83566	1.28445	0	0	0	0	0	0	0.83566	0	0	0	0	0	0	0.83566	1.82863	2.31692	2.17906	0.83566												ICAM1+ APCs
6.83395	8.06869	Myeloid cells	Lean control								-3.41755	-2.97796	CD142+ APCs	H12	Lean control		CD142+ APCs	1.90307	0.761409	1.18863	0.761409	0	0	0	0	0	0.761409	0	0	0	0	0.761409	0	1.71653	1.90307	3.01563	0.761409												CD142+ APCs
-5.65975	-5.43551	Mesothelium cells	Lean control								7.40677	-1.79584	CD55+ APCs	H12	Lean control		CD55+ APCs	1.28435	0.626354	1.00852	0	2.57953	3.23403	3.83472	2.91319	0	0.626354	0	0	0	0	0	0	0.626354	0	0.626354	0.626354												CD55+ APCs
-4.75817	-5.20886	Mesothelium cells	Lean control								-0.321733	-0.211676	CD9+ APCs	H12	Lean control		CD9+ APCs	0	1.07213	1.91173	0	0	0	0	0	1.07213	0	3.72216	0	0	0	0	0	2.79562	1.07213	1.91173	0												CD9+ APCs
-5.53648	-5.34825	Mesothelium cells	Lean control								-2.56261	1.79244	ICAM1+ APCs	H12	Lean control		ICAM1+ APCs	0.821918	1.26687	1.57372	0	0	0	0	0	0	0	0	0	0	0.821918	0.821918	0	0	2.52363	2.62094	1.26687												ICAM1+ APCs
8.04981	7.74777	Myeloid cells	Lean control								2.4957	0.547114	ICAM1+ APCs	H12	Lean control		ICAM1+ APCs	0.775738	0.775738	2.08358	0	1.50776	0	0	0.775738	0	0.775738	1.50776	0	0	0	0	0	0	2.21979	1.50776	2.21979												ICAM1+ APCs
-5.19549	-4.95209	Mesothelium cells	Lean control								1.07035	-2.09157	CD142+ APCs	H12	Lean control		CD142+ APCs	0.766432	2.52739	2.20437	1.72425	2.20437	0	0	0	0	1.72425	1.19518	1.4943	0	0	0	0	0.766432	2.20437	2.06844	1.19518												CD142+ APCs
-5.22414	-4.82409	Mesothelium cells	Lean control								-3.02266	1.79401	ICAM1+ APCs	H12	Lean control		ICAM1+ APCs	1.67696	0.735877	1.67696	0	0	0	0	0	0	0	1.15519	0	0	0	0.735877	0	1.15519	2.27197	2.27197	0												ICAM1+ APCs
3.56755	-9.00996	T/NKs	Lean control								-0.77048	-1.02914	CD142+ APCs	H12	Lean control		CD142+ APCs	1.50671	1.50671	0	0	0	0	0	0	0	0	3.91534	0	0	1.01375	0	0	0	1.01375	1.50671	1.50671												CD142+ APCs
-5.1488	7.98723	APCs	Lean control								-1.11397	-4.09047	CD142+ APCs	H12	Lean control		CD142+ APCs	0	0	2.27559	0	0	0	0	0	0	0	1.68023	0	0	0	0	0	0	2.27559	3.45213	0												CD142+ APCs
7.17744	-7.36366	T/NKs	Lean control								-1.00327	-1.8465	CD142+ APCs	H12	Lean control		CD142+ APCs	0	1.90716	1.35247	0	0.889325	0.889325	0	1.35247	0	0	1.66779	0	0	0	0	0	2.10015	1.66779	2.97733	0												CD142+ APCs
3.51964	7.34224	Eodothelial cells	Lean control								7.68383	0.832211	CD55+ APCs	H12	Lean control		CD55+ APCs	0.555765	0.555765	1.93819	0	2.43412	2.49726	3.37569	2.66576	0	0.555765	0	0	0	0	0	1.37955	0	0.555765	0.910895	0.555765												CD55+ APCs
8.60324	-8.63838	T/NKs	Lean control								-4.5686	1.8337	ICAM1+ APCs	H12	Lean control		ICAM1+ APCs	1.78667	1.24841	1.24841	0	0	0	0	0	0	0	1.55333	0	0	0	1.55333	0	1.24841	1.55333	2.76687	1.78667												ICAM1+ APCs
-2.6329	-3.17893	Mesothelium cells	Lean control								5.5893	-2.16076	CD55+ APCs	H12	Lean control		CD55+ APCs	1.66896	0.89017	1.90838	0.89017	3.11499	1.66896	3.23492	1.90838	0	0	0	0	0	0	0.89017	0	1.66896	0	2.73147	0												CD55+ APCs
-4.96531	-5.52566	Mesothelium cells	Lean control								-1.82276	-1.40299	CD142+ APCs	H12	Lean control		CD142+ APCs	1.68308	1.16035	2.02461	0	0	0	0	0	0	0	4.05988	0	0	0	0	0	2.48117	2.27873	1.68308	0												CD142+ APCs
-11.1736	3.29777	APCs	Lean control								4.39158	1.25276	CD55+ APCs	H12	Lean control		CD55+ APCs	1.09622	1.73164	1.29667	1.09622	1.46357	2.78983	2.03376	1.73164	0	0.50939	0	2.1171	0	0.845246	0.50939	3.00885	1.09622	0.845246	1.09622	0.845246												CD55+ APCs
-6.36308	8.93923	APCs	Lean control								-3.07257	2.06198	ICAM1+ APCs	H12	Lean control		ICAM1+ APCs	0.718099	0	1.64907	0	0	0	0	0	0.718099	0	0.718099	0	0	0.718099	0	0.718099	0	2.24116	2.24116	0												ICAM1+ APCs
-5.85764	-2.78562	Mesothelium cells	Lean control								-0.706214	0.594206	ICAM1+ APCs	H12	Lean control		ICAM1+ APCs	0.982499	2.66507	0.982499	0	0.60735	0	0	0	0	0.60735	2.8742	0	0	0	0	0.60735	1.25467	1.46839	1.25467	1.64438												ICAM1+ APCs
-7.05004	7.86592	APCs	Lean control								1.5519	0.338029	CD9+ APCs	H12	Lean control		CD9+ APCs	1.90048	2.25483	0	0	0	0	0	0	0.884706	2.39388	0	2.72279	0	0	0	0	0	0.884706	0	0												CD9+ APCs
9.26086	-7.69375	T/NKs	Lean control								-2.95908	1.7285	ICAM1+ APCs	H12	Lean control		ICAM1+ APCs	2.02025	0.968904	0	0	0	0	0	0	0	0.968904	0	0	0	0	0	0	2.02025	2.21651	0	1.77583												ICAM1+ APCs
-5.22858	-2.77272	Mesothelium cells	Lean control								-4.88973	2.85194	ICAM1+ APCs	H12	Lean control		ICAM1+ APCs	0.808093	0.808093	0.808093	0	0	0	0	0.808093	0	0	0.808093	0	0	0	1.24911	0	0.808093	2.68648	2.68648	0.808093												ICAM1+ APCs
7.14136	9.06101	Myeloid cells	Lean control								7.30896	-1.82152	CD55+ APCs	H12	Lean control		CD55+ APCs	1.28181	0	1.5902	0.833594	2.64018	3.08307	1.5902	3.02158	0	0	0	0	0	0	0	0	0	0	2.01595	0.833594												CD55+ APCs
0.321017	-7.53785	T/NKs	Lean control								-4.44143	-3.06605	CD142+ APCs	H12	Lean control		CD142+ APCs	1.85915	1.85915	1.15288	0	0	0	0	0	0	0	0	0	0	0	1.15288	0.734125	2.15009	2.71387	2.84809	1.67422												CD142+ APCs
2.76957	-8.42541	T/NKs	Lean control								2.84721	0.39114	CD9+ APCs	H12	Lean control		CD9+ APCs	0.912587	2.19173	0.403409	0.403409	2.52004	2.19173	3.34394	1.38166	1.38166	1.78661	2.47924	5.34333	0	0	0	2.07404	0.912587	0.403409	2.07404	0.403409												CD9+ APCs
8.41155	4.0515	Myeloid cells	Lean control								-3.92745	-2.12473	CD142+ APCs	H12	Lean control		CD142+ APCs	0.979581	0	1.79009	0	0.979581	0	0	0	0	0	0.979581	0	0	0	0	0	1.79009	2.66073	2.77072	2.23181												CD142+ APCs
-6.03528	-4.6082	Mesothelium cells	Lean control								0.581224	-3.1577	CD142+ APCs	H12	Lean control		CD142+ APCs	1.97735	1.5548	0.808576	1.24974	0	0	0.808576	0	0	1.5548	0.808576	0	0	0	0.808576	0	2.84382	1.78823	2.13633	1.97735												CD142+ APCs
-4.59922	7.47228	APCs	Lean control								6.37467	-2.89519	CD55+ APCs	H12	Lean control		CD55+ APCs	0	0	1.87189	0	2.8623	0	2.8623	3.13559	0	0	0	0	0	0	0	0	0	0	0	0												CD55+ APCs
0.103274	-7.30197	T/NKs	Lean control								-4.88433	3.71587	ICAM1+ APCs	H12	Lean control		ICAM1+ APCs	1.39784	0	0.92554	1.18932	0	0	0	0	0	0.566231	0	0	0	0	0.92554	0	1.71734	2.38885	1.84551	1.5703												ICAM1+ APCs
8.9648	-9.69705	T/NKs	Lean control								-2.41084	-2.81061	CD142+ APCs	H12	Lean control		CD142+ APCs	1.63847	2.22944	0.977922	0.977922	0	0	0.604022	0	0	0	1.63847	0	0	0	0	0.604022	0.977922	3.15254	2.39366	1.63847												CD142+ APCs
-5.12971	-2.14247	Mesothelium cells	Lean control								2.79115	-1.85992	CD55+ APCs	H12	Lean control		CD55+ APCs	0	0	1.35127	0	2.15558	1.75277	2.2604	2.03846	0.669934	0.669934	0.669934	1.57203	0	0	0	0	1.75277	1.75277	2.03846	0												CD55+ APCs
10.5184	5.13822	Myeloid cells	Lean control								1.08994	-0.96355	CD9+ APCs	H12	Lean control		CD9+ APCs	0.979062	0	0	0.979062	0	0	0	0.979062	0.979062	1.46416	0	0	0	0	0.979062	0	0.979062	1.46416	2.76994	0.979062												CD9+ APCs
11.5045	4.38597	Myeloid cells	Lean control								4.45932	0.922561	CD55+ APCs	H12	Lean control		CD55+ APCs	1.31451	1.62618	1.86344	1.31451	1.86344	1.31451	2.47585	2.47585	0	1.31451	1.31451	0	0	0	0	0	0	1.31451	2.05507	1.31451												CD55+ APCs
1.70269	-9.83634	T/NKs	Lean control								1.54279	-2.69353	CD142+ APCs	H12	Lean control		CD142+ APCs	1.26122	2.1505	2.40865	0	0	0	0	0	1.26122	1.80162	0	0	0	0	0	0	1.80162	3.05578	3.36131	2.1505												CD142+ APCs
0.768277	-9.90418	T/NKs	Lean control								-4.44251	-3.02569	CD142+ APCs	H12	Lean control		CD142+ APCs	0	1.41298	0.711014	0	0	0	0	0	0	0	0.711014	0	0	0	0	0	1.12236	2.97803	2.97803	1.97635												CD142+ APCs
6.92329	8.38426	Myeloid cells	Lean control								-4.70646	0.0618764	ICAM1+ APCs	H12	Lean control		ICAM1+ APCs	2.03848	0.981977	1.79329	0	0	0	0	0	0	0	0	0	0	0	0	0	0	1.79329	2.66429	2.03848												ICAM1+ APCs
7.56616	-3.5202	T/NKs	Lean control								-3.34939	0.838238	ICAM1+ APCs	H12	Lean control		ICAM1+ APCs	1.73272	1.91987	1.20238	0.771962	0	0	0	0	0	0	0	0.771962	0	0	0	0	1.73272	2.33332	2.33332	1.5023												ICAM1+ APCs
-5.84466	-5.03297	Mesothelium cells	Lean control								6.99172	-0.0454059	CD55+ APCs	H12	Lean control		CD55+ APCs	1.19078	1.19078	1.19078	0	2.60956	3.34905	2.8999	1.71906	0.763055	1.19078	0	0	0	0	0	0	0	0	0.763055	0												CD55+ APCs
-12.2271	3.06258	APCs	Lean control								-0.109234	-2.10428	CD142+ APCs	H12	Lean control		CD142+ APCs	2.40415	0	0.891356	0	0	0	0	0	0	0	1.35503	0	0.891356	0	0	0	1.9101	2.26495	2.10318	0.891356												CD142+ APCs
-5.58168	-5.96163	Mesothelium cells	Lean control								-2.20886	2.21149	ICAM1+ APCs	H12	Lean control		ICAM1+ APCs	1.82386	0	1.28034	0	1.005	0	0	0	0	0	0	0	0	0	0.623771	1.005	1.82386	2.3538	2.63829	1.82386												ICAM1+ APCs
8.2834	-7.79405	T/NKs	Lean control								2.23719	-3.12888	CD55+ APCs	H12	Lean control		CD55+ APCs	1.13596	0	1.65409	0	0	0	1.65409	0	0	0	0	0	0	0	0	0	0	1.65409	2.75996	0												CD55+ APCs
-6.05723	-4.83927	Mesothelium cells	Lean control								3.81866	-2.29446	CD55+ APCs	H12	Lean control		CD55+ APCs	1.81617	2.10506	1.97101	1.40829	0	0	0	1.40829	0	0.707865	0	0.707865	0	0	0	0	0	2.80001	2.80001	1.11819												CD55+ APCs
-5.12842	-6.04033	Mesothelium cells	Lean control								7.47182	-1.33839	CD55+ APCs	H12	Lean control		CD55+ APCs	0	2.07877	2.07877	1.50348	2.70733	2.21489	0	2.07877	0	0.772777	0	0	0	0	0.772777	0	0	0.772777	0	0.772777												CD55+ APCs
-5.27312	-2.85453	Mesothelium cells	Lean control								-0.810969	2.3499	ICAM1+ APCs	H12	Lean control		ICAM1+ APCs	1.57446	1.57446	1.06955	0	0	1.06955	1.35354	0.671428	0	0	0.671428	0	0	1.06955	0	0.671428	0.671428	1.90838	2.52448	2.04112												ICAM1+ APCs
2.05798	7.8657	Eodothelial cells	Lean control								-4.23963	-1.04645	CD142+ APCs	H12	Lean control		CD142+ APCs	1.66756	2.2616	1.66756	0	0	0	0	0	0	0	0	0	0	0	0	0	2.2616	0	3.56654	3.68118												CD142+ APCs
-4.75432	-5.01417	Mesothelium cells	Lean control								-3.78355	0.27375	ICAM1+ APCs	H12	Lean control		ICAM1+ APCs	0.683441	0.683441	1.3717	0	0	0	0	1.08565	0	0	2.1799	0.683441	0	1.08565	0.683441	0	1.08565	2.75431	2.28504	2.38018												ICAM1+ APCs
8.7096	7.0181	Myeloid cells	Lean control								-1.86012	-1.59637	CD142+ APCs	H12	Lean control		CD142+ APCs	1.6443	2.23589	1.77047	1.12775	0	0	0	0	0	1.49988	1.33103	0.872325	0	0	0	0	1.33103	3.47601	1.88249	0.872325												CD142+ APCs
-5.51364	-3.48914	Mesothelium cells	Lean control								7.17165	-1.27044	CD55+ APCs	H12	Lean control		CD55+ APCs	1.3553	1.7978	1.67088	1.52549	3.34428	2.33729	1.15007	2.86494	0	0	0.891569	0	0	0	0.54202	0.54202	0	0.891569	1.52549	1.15007												CD55+ APCs
-4.80251	-2.7339	Mesothelium cells	Lean control								-3.11057	-2.5852	CD142+ APCs	H12	Lean control		CD142+ APCs	1.81194	0	1.27008	0.824427	0	0	0	0	0	0	1.57727	0	0	0.824427	0.824427	0	1.27008	1.27008	3.23203	1.57727												CD142+ APCs
6.54343	7.8501	Myeloid cells	Lean control								-0.626838	-2.90123	CD142+ APCs	H12	Lean control		CD142+ APCs	1.26449	2.29198	0.820065	1.5711	0	0	0	0	2.4128	0	0.820065	0	0	0	0.820065	0	0.820065	3.06013	1.5711	1.99514												CD142+ APCs
1.01947	-7.83436	T/NKs	Lean control								-0.272692	-1.98589	CD142+ APCs	H12	Lean control		CD142+ APCs	0.834109	0	0.834109	1.28247	0	0.834109	1.28247	0	0	0.834109	0	0	0.834109	0	0.834109	0	1.59092	2.64103	2.01674	0.834109												CD142+ APCs
8.73175	-8.23553	T/NKs	Lean control								-1.86085	1.91099	ICAM1+ APCs	H12	Lean control		ICAM1+ APCs	1.81025	1.11343	0.70428	0	0	0	0	0	0.70428	0.70428	1.11343	0	0	0	0	0	1.11343	2.58541	2.21693	1.40295												ICAM1+ APCs
8.95646	6.9585	Myeloid cells	Lean control								4.55932	-1.33932	CD55+ APCs	H12	Lean control		CD55+ APCs	0	1.97599	1.41266	0	1.97599	0.710803	0	1.12208	0.710803	0	0	1.12208	0	0	0	0	0.710803	1.41266	2.11014	0.710803												CD55+ APCs
-5.49823	-5.06622	Mesothelium cells	Lean control								-2.11514	-3.7404	CD142+ APCs	H12	Lean control		CD142+ APCs	1.60704	1.09662	1.60704	1.60704	0	0	0	0	0	1.09662	1.09662	0	0	1.09662	0	0	1.09662	2.9416	2.56218	1.09662												CD142+ APCs
-7.4398	7.71377	APCs	Lean control								-1.91547	-3.005	CD142+ APCs	H12	Lean control		CD142+ APCs	2.23717	0.983336	1.46942	0	0	0	0	0	0	1.46942	0.983336	0.983336	0	0	0	0	0.983336	3.12473	2.40154	1.46942												CD142+ APCs
-3.86854	-4.12703	Mesothelium cells	Lean control								6.04866	1.64386	CD55+ APCs	H12	Lean control		CD55+ APCs	1.06454	0	1.90189	0	3.41584	3.12871	3.24625	2.78477	0	0	1.06454	0	0	0	0.667705	1.34788	0	0	1.34788	0.667705												CD55+ APCs
-6.82059	7.27659	APCs	Lean control								2.51737	-1.15078	CD9+ APCs	H12	Lean control		CD9+ APCs	0.846385	1.73328	1.94454	0.846385	1.46511	0	0.510186	1.46511	0	0	0.846385	1.29812	0	0	0	0	1.94454	1.84448	1.94454	1.09755												CD9+ APCs
-5.37836	-5.06474	Mesothelium cells	Lean control								-5.18579	1.51767	ICAM1+ APCs	H12	Lean control		ICAM1+ APCs	1.27815	1.95208	1.27815	1.00308	0	0	0	0.622367	0.622367	0	0.622367	0	0	0	1.00308	0	1.67085	2.17134	2.26523	0.622367												ICAM1+ APCs
-6.90597	-3.70668	Mesothelium cells	Lean control								5.96508	-0.747147	CD55+ APCs	H12	Lean control		CD55+ APCs	0	2.21575	1.11254	0	2.21575	0	2.85282	2.41684	0	0	1.11254	0	0	0	0	0	0	0	1.96378	0												CD55+ APCs
-5.87734	8.27053	APCs	Lean control								-3.78795	-2.47774	CD142+ APCs	H12	Lean control		CD142+ APCs	2.92547	2.08656	2.71564	0	0	0	0	0	0	0	0	0	0	0	0	0	2.92547	1.51041	2.92547	1.51041												CD142+ APCs
-6.17341	-3.87917	Mesothelium cells	Lean control								6.67924	-1.13189	CD55+ APCs	H12	Lean control		CD55+ APCs	0.680011	1.58834	1.36652	0	3.23268	2.86541	2.17375	2.54056	0	1.08106	1.08106	0	0	0	0	0	0	1.08106	0.680011	0												CD55+ APCs
1.46043	-9.98869	T/NKs	Lean control								-4.29183	2.76018	ICAM1+ APCs	H12	Lean control		ICAM1+ APCs	1.01465	1.5078	0.630845	1.01465	0.630845	0	0	0	0	0	0.630845	0	0	0	1.68566	0	0	2.08363	1.96773	1.29132												ICAM1+ APCs
-3.86672	-3.90961	Mesothelium cells	Lean control								2.09027	-1.39681	CD9+ APCs	H12	Lean control		CD9+ APCs	2.14106	1.55903	1.98197	0.811556	1.55903	0	0	0.811556	0	1.7927	1.7927	1.25357	0	0	0.811556	0	1.7927	1.25357	1.7927	0												CD9+ APCs
-6.74039	-4.68985	Mesothelium cells	Lean control								-1.454	-3.50815	CD142+ APCs	H12	Lean control		CD142+ APCs	1.67211	0	1.35642	0.892461	0	0	0	0	0.892461	0	0.892461	0	0	0	0	0	1.35642	2.10482	1.91169	0.892461												CD142+ APCs
1.09077	-8.72873	T/NKs	Lean control								-0.0531485	-2.34703	CD142+ APCs	H12	Lean control		CD142+ APCs	0	1.70547	0.754242	0	0.754242	2.41	0.754242	0	0.754242	0	0.754242	0.754242	0	0	0	0.754242	1.47659	1.47659	2.41	0												CD142+ APCs
-12.7545	1.76643	APCs	Lean control								3.73993	0.434595	ICAM1+ APCs	H12	Lean control		ICAM1+ APCs	1.44269	1.61742	1.44269	0	0.59223	0	0	0.59223	0	0	0.59223	0	0	0	0.59223	0	0	2.01011	1.76612	0.961658												ICAM1+ APCs
0.936296	7.42236	Eodothelial cells	Lean control								-0.253253	-3.90128	CD142+ APCs	H12	Lean control		CD142+ APCs	0.920239	0	1.39123	0	0	0	0	0	0	0	1.71013	0	0	0	0	0.920239	0	2.57102	2.14587	1.39123												CD142+ APCs
-12.2005	1.86513	APCs	Lean control								-0.879901	-3.43177	CD142+ APCs	H12	Lean control		CD142+ APCs	0.918245	2.44532	0	0.918245	0	0	0	0	0	0	0	0	0	0	0	0.918245	0	2.30552	1.70741	0.918245												CD142+ APCs
6.08768	-8.16484	T/NKs	Lean control								5.0126	-2.46425	CD55+ APCs	H12	Lean control		CD55+ APCs	1.58756	2.17289	0	1.08042	3.19257	1.92245	2.80743	2.53966	0	0	1.58756	1.58756	0	0	1.58756	0	0	0	0	0												CD55+ APCs
-6.55093	8.45164	APCs	Lean control								0.116354	-0.178809	CD9+ APCs	H12	Lean control		CD9+ APCs	1.23562	1.96028	0.797623	0.797623	0	0	0	0	0	0	4.43055	0	0	0	0.797623	0	2.75003	1.96028	2.66881	1.53918												CD9+ APCs
-10.8115	4.20038	APCs	Lean control								-2.14106	0.258656	ICAM1+ APCs	H12	Lean control		ICAM1+ APCs	1.0671	2.66365	1.5715	0	0	0	0	0	0	0	1.5715	0	0	1.0671	0	0	0	2.15499	2.35468	1.5715												ICAM1+ APCs
4.45942	-5.57362	T/NKs	Lean control								-1.85657	1.94516	ICAM1+ APCs	H12	Lean control		ICAM1+ APCs	2.04866	0	1.47677	0.754361	0	0	0	0	0	0	0	0	0	0.754361	0.754361	0	1.47677	2.67519	2.67519	1.70566												ICAM1+ APCs
-6.44962	-3.047	Mesothelium cells	Lean control								-2.2071	0.250517	ICAM1+ APCs	H12	Lean control		ICAM1+ APCs	0	1.83801	1.29254	0	0	0	0	0	0	0	1.83801	0	0	0	0	0	0	0	1.83801	1.29254												ICAM1+ APCs
-12.4639	2.77621	APCs	Lean control								6.33444	-0.903102	CD55+ APCs	H12	Lean control		CD55+ APCs	1.30911	1.95748	1.47673	1.74572	3.20479	1.47673	3.08865	2.46908	1.10763	0.855029	0.516244	0.516244	0	0	0	0	0.516244	0	0.855029	0												CD55+ APCs
-6.64484	-3.18766	Mesothelium cells	Lean control								6.18427	-1.59549	CD55+ APCs	H12	Lean control		CD55+ APCs	1.14772	2.00862	2.00862	1.14772	3.11396	4.07884	3.28885	3.43766	0	1.14772	1.14772	0	0	0	0.730202	0	0	0.730202	1.44137	0.730202												CD55+ APCs
3.43287	-5.55215	T/NKs	Lean control								1.19731	-2.76942	CD142+ APCs	H12	Lean control		CD142+ APCs	2.41303	1.26468	1.99536	1.5713	1.26468	0	0	0	0.820208	1.26468	1.5713	0.820208	0	0.820208	0	0.820208	0.820208	1.80564	2.78819	1.5713												CD142+ APCs
7.6663	3.47981	Myeloid cells	Lean control								-0.728331	-2.68105	CD142+ APCs	H12	Lean control		CD142+ APCs	1.32153	0.864817	0.864817	0	0	0	0	0	0	1.63388	0	0	0	0	0	0	1.63388	1.87154	2.86191	1.63388												CD142+ APCs
5.68111	-6.24741	T/NKs	Lean control								7.18159	-2.10259	CD55+ APCs	H12	Lean control		CD55+ APCs	1.51815	1.21665	1.51815	1.21665	3.30081	2.23168	3.97535	2.72492	0	0.782956	0	0	0	0	0.782956	0	0	0	1.7495	0												CD55+ APCs
6.90585	7.66973	Myeloid cells	Lean control								1.57099	0.197637	CD9+ APCs	H12	Lean control		CD9+ APCs	0	0.746922	0	0.746922	0.746922	0	0	0	0	2.39739	0	0.746922	0	0	0	0	1.46591	2.39739	1.87984	1.69414												CD9+ APCs
5.87299	-7.10853	T/NKs	Lean control								0.51826	-2.52283	CD142+ APCs	H12	Lean control		CD142+ APCs	1.48825	1.48825	1.27313	0	0	0.998673	0	0.619145	0	0.998673	0.998673	1.27313	0.619145	0	0	0	0.998673	2.25899	1.66519	1.94611												CD142+ APCs
-6.79351	-3.37288	Mesothelium cells	Lean control								6.31618	1.72823	CD55+ APCs	H12	Lean control		CD55+ APCs	0	0.81519	1.56419	0.81519	3.05181	1.56419	3.19059	2.77977	0.488459	0	0	0.81519	0	0.488459	0.488459	2.34632	0.488459	0.488459	0.81519	0.81519												CD55+ APCs
7.6614	-4.13367	T/NKs	Lean control								-1.4551	-2.7014	CD142+ APCs	H12	Lean control		CD142+ APCs	2.37636	0	1.44814	0	0	0	0	0	0	0	0	0	0	0	0	0	2.37636	2.37636	2.37636	1.44814												CD142+ APCs
3.19017	7.48537	Eodothelial cells	Lean control								-0.647128	-1.8397	CD142+ APCs	H12	Lean control		CD142+ APCs	0	1.58576	1.58576	0	0	0	0	0	0.830441	0.830441	1.82089	1.82089	0	0	0	0	1.58576	2.3086	2.3086	1.82089												CD142+ APCs
1.18656	-9.70569	T/NKs	Lean control								-4.14792	-0.330627	ICAM1+ APCs	H12	Lean control		ICAM1+ APCs	0	2.12482	0.905947	0.905947	0	0	0	0.905947	0	0	0	0.905947	0	0	0.905947	0	1.37335	1.69062	2.12482	2.65805												ICAM1+ APCs
3.63476	5.96268	Eodothelial cells	Lean control								-0.601767	-4.29825	CD142+ APCs	H12	Lean control		CD142+ APCs	2.39808	0	2.1974	0	0	1.6096	0	1.09875	0	0	2.39808	0	0	0	0	0	1.6096	1.94608	4.00753	1.6096												CD142+ APCs
7.63577	-3.72261	T/NKs	Lean control								7.42738	-0.720167	CD55+ APCs	H12	Lean control		CD55+ APCs	1.17865	1.89084	1.89084	1.70474	3.61091	3.15699	3.80387	2.04768	0	1.70474	0	0	0	0	0	0	0.753765	0.753765	1.17865	1.17865												CD55+ APCs
1.46489	-7.98193	T/NKs	Lean control								-4.0786	-1.28903	CD142+ APCs	H12	Lean control		CD142+ APCs	2.0001	1.6601	1.14101	0	0	0	0	0	0	0	0.725112	0	0	0	0.725112	0	1.43387	2.35941	2.25336	1.14101												CD142+ APCs
-12.0824	3.41732	APCs	Lean control								-0.0777179	-3.00255	CD142+ APCs	H12	Lean control		CD142+ APCs	1.22635	2.10734	1.94904	0	0	0	0	1.52891	0	0.790448	2.47144	0.790448	0	0	0	0	1.76088	1.52891	1.22635	2.24397												CD142+ APCs
-6.4775	7.64843	APCs	Lean control								6.82477	-0.704501	CD55+ APCs	H12	Lean control		CD55+ APCs	1.19347	2.06629	1.72223	0.929141	1.57502	2.69402	3.20887	2.46184	0.568811	0	0.568811	0	0	0.568811	0	0	0	0.568811	0.568811	0												CD55+ APCs
-5.45537	-3.28111	Mesothelium cells	Lean control								6.02411	-1.95837	CD55+ APCs	H12	Lean control		CD55+ APCs	2.26152	2.26152	2.15667	0.67054	2.66543	3.35702	2.90116	2.84723	0.67054	0	0	0	0	0	0	0	0.67054	1.35219	1.57302	0.67054												CD55+ APCs
8.38433	-8.03923	T/NKs	Lean control								-4.36719	-3.09165	CD142+ APCs	H12	Lean control		CD142+ APCs	1.4436	1.85523	0.73171	0	0.73171	0	0	0	0	0.73171	0	0.73171	0	0	1.4436	0	1.85523	1.85523	1.67044	2.63502												CD142+ APCs
8.36236	7.3788	Myeloid cells	Lean control								-3.14624	-2.78588	CD142+ APCs	H12	Lean control		CD142+ APCs	0.774223	0.774223	1.50557	2.08112	0	0	0	0	0	0	0	0	0	0	0	0	1.20532	1.20532	2.54074	1.50557												CD142+ APCs
-6.81554	8.66006	APCs	Lean control								-4.25261	-1.39057	CD142+ APCs	H12	Lean control		CD142+ APCs	2.41597	1.18381	1.48165	0	0	0	0	0	0	0.757718	2.60027	1.18381	0	1.18381	1.18381	0	0	2.05418	2.68108	2.18984												CD142+ APCs
8.54916	-8.34065	T/NKs	Lean control								7.29308	-1.74114	CD55+ APCs	H12	Lean control		CD55+ APCs	1.70468	1.52599	1.70468	1.02957	2.84483	2.99064	2.10406	2.73429	0	0.641816	0	0.641816	0	0	0.641816	0	0	0	1.02957	1.02957												CD55+ APCs
2.28926	-7.94393	T/NKs	Lean control								-2.87102	-2.58269	CD142+ APCs	H12	Lean control		CD142+ APCs	1.59347	0.683198	1.08532	1.37133	0.683198	0	0	0	0	1.08532	1.08532	0	0	0.683198	0	0	0.683198	3.31293	2.46659	1.37133												CD142+ APCs
-10.2162	3.61459	APCs	Lean control								6.18472	-1.25916	CD55+ APCs	H12	Lean control		CD55+ APCs	1.29819	1.84456	1.84456	0.635278	3.02169	2.45536	1.51517	2.59717	0	1.29819	1.29819	1.51517	0	0	0	0	0	0	1.69336	0.635278												CD55+ APCs
9.69669	-8.22432	T/NKs	Lean control								-1.82956	1.23715	ICAM1+ APCs	H12	Lean control		ICAM1+ APCs	0.921877	1.39327	1.71236	0	0	0	0	0	0	0	0	0	0	0	0	0	0	2.14827	2.95325	0												ICAM1+ APCs
-11.1506	3.19239	APCs	Lean control								-2.80484	-2.75052	CD142+ APCs	H12	Lean control		CD142+ APCs	2.45128	0	1.74266	0	0	0	0	0.778468	0	0.778468	0	0	0	0	0	0	0	2.34421	2.54799	1.74266												CD142+ APCs
-4.31818	-3.26533	Mesothelium cells	Lean control								-3.19914	-3.6264	CD142+ APCs	H12	Lean control		CD142+ APCs	0.800517	0	0.800517	0	0	0	0	0	0	0	0	0	0	0	0	0	0.800517	2.26039	2.12348	2.26039												CD142+ APCs
6.47136	7.65127	Myeloid cells	Lean control								-4.8962	-0.743513	CD142+ APCs	H12	Lean control		CD142+ APCs	1.95547	1.53479	0	0	0	0	0	0	0	0	0.79455	0	0	0	0	0	0	2.57524	2.37095	2.74479												CD142+ APCs
7.34507	-7.78536	T/NKs	Lean control								6.18122	0.710322	CD55+ APCs	H12	Lean control		CD55+ APCs	0	0.77726	1.74082	1.50995	2.71509	2.08605	2.2223	2.85974	0	0	0	0	0	0	2.08605	0.77726	0	0.77726	0	1.20926												CD55+ APCs
5.24922	-6.71509	T/NKs	Lean control								-1.52109	-4.04398	CD142+ APCs	H12	Lean control		CD142+ APCs	1.41141	1.41141	1.41141	0	0	0	0	0	1.41141	0	0	0	0	0	0	0	0	0	3.86128	2.59577												CD142+ APCs
7.50187	7.60506	Myeloid cells	Lean control								5.39886	0.0390072	CD55+ APCs	H12	Lean control		CD55+ APCs	1.3624	1.91856	1.76518	1.58393	2.91416	1.58393	0	1.76518	0	0	0	0	0	0	1.0774	1.91856	0	0.677284	0.677284	1.0774												CD55+ APCs
-7.1913	8.67055	APCs	Lean control								-0.346376	-2.74706	CD142+ APCs	H12	Lean control		CD142+ APCs	1.08429	1.08429	0	0.682422	0.682422	0.682422	0	0	0	0	0.682422	0.682422	0	0.682422	0	0	1.59222	2.37831	2.2832	1.59222												CD142+ APCs
-5.84804	8.80462	APCs	Lean control								3.38524	-1.89953	CD55+ APCs	H12	Lean control		CD55+ APCs	1.52225	1.52225	1.22034	0.785805	1.75383	0	0	1.22034	0	0.785805	0	0	0	0	0.785805	0.785805	0	1.75383	2.23636	0.785805												CD55+ APCs
2.25831	7.12106	Eodothelial cells	Lean control								-2.01404	-0.173916	ICAM1+ APCs	H12	Lean control		ICAM1+ APCs	0.918697	0	0	0	0	0	0	0	0	0	0.918697	0	0	0	0	0	0	1.70803	2.67788	0.918697												ICAM1+ APCs
7.28365	8.23581	Myeloid cells	Lean control								5.25992	-0.0299387	CD55+ APCs	H12	Lean control		CD55+ APCs	0.4082	1.87873	1.39244	1.79858	1.61599	0.921209	0.4082	1.87873	0	0.4082	0	0	0	0	0.921209	2.14729	0	0.697247	0	0.4082												CD55+ APCs
2.49666	-8.26043	T/NKs	Lean control								0.82237	-0.372527	CD9+ APCs	H12	Lean control		CD9+ APCs	2.53662	1.07824	1.58494	0	0	0	0	0	0	1.07824	1.07824	1.58494	0	0	0	0	1.58494	1.58494	2.37	0												CD9+ APCs
-6.45698	-3.82898	Mesothelium cells	Lean control								-1.56806	-4.03488	CD142+ APCs	H12	Lean control		CD142+ APCs	3.31446	2.03168	2.03168	0	0	0	0	0	0	0	0	0	0	0	0	0	2.65702	2.03168	3.31446	0												CD142+ APCs
-12.512	2.00498	APCs	Lean control								-4.5272	-1.86141	CD142+ APCs	H12	Lean control		CD142+ APCs	0	2.15313	1.56984	0	0	0	0	1.06573	0	1.06573	1.56984	0	0	0	0	0	1.06573	2.35278	2.78647	2.78647												CD142+ APCs
11.2371	4.55529	Myeloid cells	Lean control								6.39588	-0.186467	CD55+ APCs	H12	Lean control		CD55+ APCs	1.41618	1.20627	1.86599	0	2.47861	2.542	3.09418	1.97999	0	1.20627	0	0	0	0	0	0	0	0.576802	1.20627	0												CD55+ APCs
7.28067	8.01411	Myeloid cells	Lean control								0.243758	-0.251106	CD9+ APCs	H12	Lean control		CD9+ APCs	0.971958	2.02452	0.971958	0	0	0	0	0	0	0.971958	4.66494	0.971958	0	0	0	0	2.85826	2.52587	2.52587	0.971958												CD9+ APCs
4.41917	-6.62836	T/NKs	Lean control								6.7145	1.83667	CD55+ APCs	H12	Lean control		CD55+ APCs	1.57201	0.820706	1.57201	0	1.80639	3.17379	2.61893	2.86433	0	0	0	0	0	0	0	2.29301	0	0.820706	0	0.820706												CD55+ APCs
8.19053	-3.15845	T/NKs	Lean control								-3.13812	-3.73311	CD142+ APCs	H12	Lean control		CD142+ APCs	0.856936	0.856936	0.856936	0.856936	0	0	0	0	0	0	0.856936	0	0	0	0.856936	0	1.31153	2.05151	1.86	0.856936												CD142+ APCs
0.316481	-7.84396	T/NKs	Lean control								6.44208	-1.00205	CD55+ APCs	H12	Lean control		CD55+ APCs	0	1.9021	1.48613	0	2.19499	1.9021	2.76127	2.05923	0	1.48613	0	0	0	0	0.760802	0.760802	0	0	0	0.760802												CD55+ APCs
6.71534	-5.65265	T/NKs	Lean control								5.05612	-0.25401	CD55+ APCs	H12	Lean control		CD55+ APCs	1.23646	2.11989	2.29849	0.595791	3.58413	2.5179	2.89612	1.6238	0	0	1.6238	0.966577	0	0	0	0	0.595791	0.966577	0.595791	0												CD55+ APCs
0.737459	-8.13825	T/NKs	Lean control								1.53246	-1.36187	CD9+ APCs	H12	Lean control		CD9+ APCs	1.88063	2.12944	2.01275	1.32941	0.655585	0	0	1.54864	1.32941	1.54864	1.32941	2.76129	0	0	0	0	1.54864	0.655585	2.12944	1.88063												CD9+ APCs
-4.86241	-4.27291	Mesothelium cells	Lean control								-3.86421	-2.71085	CD142+ APCs	H12	Lean control		CD142+ APCs	2.02938	0	1.45971	0	0	0	0	0	0	0	0.975445	0	0	0	1.78457	0	0.975445	1.78457	3.2498	2.22589												CD142+ APCs
1.71507	6.19149	Eodothelial cells	Lean control								7.49865	-0.0373435	CD55+ APCs	H12	Lean control		CD55+ APCs	0.765508	1.90961	2.32246	1.19397	2.06693	2.42929	2.06693	2.32246	0	0	0	0	0	0	0	0	0	0	1.90961	0												CD55+ APCs
7.80662	7.85938	Myeloid cells	Lean control								-0.555503	-3.21349	CD142+ APCs	H12	Lean control		CD142+ APCs	2.02743	1.60075	0	0	0	0.841099	0	0	0	0.841099	1.83668	1.29139	0	0	0	0	2.02743	2.18756	0	1.60075												CD142+ APCs
7.20686	7.7542	Myeloid cells	Lean control								-1.82264	-2.16237	CD142+ APCs	H12	Lean control		CD142+ APCs	1.43533	1.75812	1.43533	0	0	0	0	0.955708	0.955708	0	2.00176	0	0	0	0	0	1.75812	1.43533	1.75812	1.43533												CD142+ APCs
-4.39486	-4.84229	Mesothelium cells	Lean control								-3.47724	-2.49764	CD142+ APCs	H12	Lean control		CD142+ APCs	2.98419	2.71323	1.73917	0	0	0	0	0	0	0	0	0	0	0	0	0	0	2.34039	3.37265	3.96308												CD142+ APCs
-2.40895	-3.24733	Mesothelium cells	Lean control								-2.56046	3.47344	ICAM1+ APCs	H12	Lean control		ICAM1+ APCs	1.12848	1.64517	0	0.715632	0	0	0	0.715632	0	0	2.11846	0	0	0	0.715632	0	1.12848	1.12848	2.11846	1.12848												ICAM1+ APCs
-6.99896	7.35224	APCs	Lean control								0.884358	-0.51362	CD9+ APCs	H12	Lean control		CD9+ APCs	1.7874	2.53415	1.7874	0.97756	1.63801	2.39314	0	2.03233	0	1.7874	0.97756	1.24903	0.603759	0.603759	0	0	0.603759	1.63801	2.39314	1.7874												CD9+ APCs
-7.48053	6.07431	APCs	Lean control								-4.3571	3.68168	ICAM1+ APCs	H12	Lean control		ICAM1+ APCs	0.98871	0	0	0	0.98871	0	0	0	0	0	0	0	0	0.98871	0.98871	0	1.47603	2.04783	1.47603	0.98871												ICAM1+ APCs
6.99851	7.39569	Myeloid cells	Lean control								-4.40029	-3.07724	CD142+ APCs	H12	Lean control		CD142+ APCs	1.74921	1.51788	1.51788	1.2164	0	0	0	0.782763	0	0	0	0	0	0	0	0	1.51788	2.09495	2.64352	1.2164												CD142+ APCs
6.53258	8.49072	Myeloid cells	Lean control								6.1454	-3.03159	CD55+ APCs	H12	Lean control		CD55+ APCs	0	0	0	0	3.53774	0	3.2597	3.53774	0	0	0	0	0	0	0	0	0	0	0	0												CD55+ APCs
7.67303	5.08921	Myeloid cells	Lean control								-4.34421	-1.58745	CD142+ APCs	H12	Lean control		CD142+ APCs	1.64864	0.875457	0.875457	0	0	0	0	0	0	0	0.875457	0	0	0	0	0	0	2.24069	2.24069	2.70803												CD142+ APCs
0.343559	-6.78566	T/NKs	Lean control								-1.45271	-2.66029	CD142+ APCs	H12	Lean control		CD142+ APCs	0	0	1.79678	1.25707	0	0	0	0	0	0	0	0	0	0	0	0	1.79678	2.60826	2.14538	1.79678												CD142+ APCs
-6.08532	-4.14611	Mesothelium cells	Lean control								-3.85743	-1.34871	CD142+ APCs	H12	Lean control		CD142+ APCs	1.42194	3.06542	0.944907	0	0	0	0.944907	0	0	0	0	0	0.944907	0	0	0	0.944907	2.60864	1.74357	1.42194												CD142+ APCs
8.43814	3.39335	Myeloid cells	Lean control								-1.84348	-0.0506414	ICAM1+ APCs	H12	Lean control		ICAM1+ APCs	1.21715	0	0	0.783343	0	0	0	0	0	0	0.783343	0	0	0	0	0.783343	0.783343	1.75009	2.64451	1.75009												ICAM1+ APCs
-2.56119	-4.34653	Mesothelium cells	Lean control								6.28399	-1.04188	CD55+ APCs	H12	Lean control		CD55+ APCs	0	1.4642	1.87796	0	2.39537	0.745755	3.53342	2.03447	0	0	0	0	0	0	0	0	0.745755	1.4642	2.03447	0												CD55+ APCs
6.49656	-5.11103	T/NKs	Lean control								-1.49397	-2.31837	CD142+ APCs	H12	Lean control		CD142+ APCs	0.917522	0	0.917522	0.917522	0	0	0.917522	0	0.917522	0.917522	0	0	0	0.917522	0	0	2.30443	2.30443	2.77451	0.917522												CD142+ APCs
-4.32184	-5.84286	Mesothelium cells	Lean control								-1.47239	-3.78974	CD142+ APCs	H12	Lean control		CD142+ APCs	2.46436	0.930813	0.930813	0.930813	0	0	0	0	0	0	2.16135	0	0	0	0	0.930813	1.7245	2.32429	2.69659	1.7245												CD142+ APCs
0.652998	7.2876	Eodothelial cells	Lean control								-2.29913	0.568448	ICAM1+ APCs	H12	Lean control		ICAM1+ APCs	1.61426	0	1.10263	0	0	0	0	1.10263	0	0	0	0	1.10263	0	0	0	0	3.05025	3.14125	1.95107												ICAM1+ APCs
0.776109	6.42942	Eodothelial cells	Lean control								-3.66573	2.70237	ICAM1+ APCs	H12	Lean control		ICAM1+ APCs	0.866491	0	1.32365	0.866491	0	0	0	0	0	0	0	0	0	0	0.866491	0	0.866491	1.87398	3.44452	1.87398												ICAM1+ APCs
7.155	-4.98496	T/NKs	Lean control								-0.698733	-2.98722	CD142+ APCs	H12	Lean control		CD142+ APCs	2.32451	0	1.87687	0	0	0	0	0	0	0	1.04533	0	0	0	0	0	1.54515	3.14122	3.14122	2.63263												CD142+ APCs
6.96653	8.43572	Myeloid cells	Lean control								7.57334	-1.04215	CD55+ APCs	H12	Lean control		CD55+ APCs	0.561238	1.56113	1.38913	1.18127	2.94802	2.37834	3.16062	2.72811	0	0.918562	0	0	0	0	0	0	0	0.561238	1.38913	0												CD55+ APCs
6.25248	-9.95154	T/NKs	Lean control								-4.30536	-2.61873	CD142+ APCs	H12	Lean control		CD142+ APCs	1.63793	1.49375	1.32522	1.12241	0	0	0	0	0	0.525173	1.12241	0.525173	0	0	1.12241	0	1.49375	2.7848	3.19808	1.97641												CD142+ APCs
-8.08673	7.41063	APCs	Lean control								-4.02561	2.27823	ICAM1+ APCs	H12	Lean control		ICAM1+ APCs	1.37192	1.37192	1.77577	0	0	0	0	0.683586	0	0	0.683586	0	0	0	0	0	1.08584	2.62123	2.18016	1.77577												ICAM1+ APCs
-4.33134	-4.58978	Mesothelium cells	Lean control								7.50204	-1.06604	CD55+ APCs	H12	Lean control		CD55+ APCs	0	1.54276	1.8743	0.651998	2.40812	2.12286	2.81117	2.62981	0	1.32392	0	0	0	0	1.32392	0	0	0	1.32392	0												CD55+ APCs
1.74303	7.65108	Eodothelial cells	Lean control								-0.87324	-3.26937	CD142+ APCs	H12	Lean control		CD142+ APCs	0	1.28929	1.59844	0	1.28929	0	0.839452	0	0.839452	0.839452	0	0	0.839452	0	0	0	0	1.28929	1.83424	1.28929												CD142+ APCs
10.0759	5.63715	Myeloid cells	Lean control								5.37138	-2.12375	CD55+ APCs	H12	Lean control		CD55+ APCs	1.48369	1.48369	1.94105	0	2.98318	3.58197	3.06596	2.33942	0	0	0.616426	1.48369	0	0	0	0	0.994952	0.994952	0.616426	0.994952												CD55+ APCs
6.47712	-6.06449	T/NKs	Lean control								-2.33781	3.55443	ICAM1+ APCs	H12	Lean control		ICAM1+ APCs	2.10723	0	2.10723	0	0	0	0	0	0	0	2.10723	0	0	0	1.03189	0	1.85927	3.03831	2.30576	1.85927												ICAM1+ APCs
11.5144	4.35776	Myeloid cells	Lean control								5.29367	-1.64544	CD55+ APCs	H12	Lean control		CD55+ APCs	1.10695	2.57647	1.61943	0	2.40924	2.20832	1.10695	1.61943	0	0	0	0	0	0	1.10695	0	0	0	1.10695	0												CD55+ APCs
-2.96922	-4.72488	Mesothelium cells	Lean control								-2.45949	-1.17946	CD142+ APCs	H12	Lean control		CD142+ APCs	1.1857	0.759166	0.759166	1.1857	0	0	0	0	1.1857	0	0	0	0	0.759166	0	0	1.1857	2.19226	1.48376	1.1857												CD142+ APCs
9.33726	-7.69688	T/NKs	Lean control								-3.02564	-1.35208	CD142+ APCs	H12	Lean control		CD142+ APCs	0.772025	0.772025	1.73282	0	0	0	0	0	0	1.50239	1.91997	0	0	0	0	0	1.73282	2.21365	1.73282	1.91997												CD142+ APCs
-3.67996	-1.74499	Mesothelium cells	Lean control								-3.05041	-3.05193	CD142+ APCs	H12	Lean control		CD142+ APCs	1.61781	1.3069	1.61781	0.853285	0	0	0	0	0	0	0	0	0	0	0	0	2.20652	2.34482	3.05448	1.85464												CD142+ APCs
-5.21444	-5.96332	Mesothelium cells	Lean control								2.4127	-1.52136	CD9+ APCs	H12	Lean control		CD9+ APCs	0	0.900709	1.92358	0	2.27912	0	0	0.900709	0.900709	0	0	0	0	0	0	0	0	0.900709	1.36678	0												CD9+ APCs
1.54251	-7.50917	T/NKs	Lean control								5.37493	-1.00481	CD55+ APCs	H12	Lean control		CD55+ APCs	1.59877	1.87575	1.59877	0.581875	2.82065	1.42493	0	1.98994	0	0	0	1.42493	0	0	0.947317	0.581875	0	1.21437	0.947317	1.21437												CD55+ APCs
1.7111	5.94267	Eodothelial cells	Lean control								-0.450566	-1.61799	CD142+ APCs	H12	Lean control		CD142+ APCs	1.61652	1.10451	1.39293	0	1.39293	0	1.10451	0	0	0.697576	1.10451	0.697576	0.697576	0	0	0	1.79913	2.78088	2.78088	2.31054												CD142+ APCs
-5.45535	8.10898	APCs	Lean control								-3.1348	-2.94284	CD142+ APCs	H12	Lean control		CD142+ APCs	1.16549	1.16549	2.28544	0	0	0	0	0	0	0	0	0	0	0	0	0	1.68917	2.03111	1.68917	2.80048												CD142+ APCs
-6.29281	-4.88357	Mesothelium cells	Lean control								4.2378	1.07484	CD55+ APCs	H12	Lean control		CD55+ APCs	1.25827	1.25827	1.92839	0.985646	0.985646	0.985646	1.25827	0	0	0	0	0.609641	0	0	1.47226	1.64844	0.985646	1.79818	2.04358	0.609641												CD55+ APCs
-6.49687	7.9544	APCs	Lean control								-1.74162	-4.19087	CD142+ APCs	H12	Lean control		CD142+ APCs	0	0	0	0	0	0	0	0	0	0	0	0	0	0	0	0	0	4.3571	0	2.07979												CD142+ APCs
9.08903	-7.6545	T/NKs	Lean control								-3.53465	-1.63328	CD142+ APCs	H12	Lean control		CD142+ APCs	2.1058	1.03084	1.8579	1.03084	0	0	0	0	0	0	0	0	0	0	1.03084	0	1.52754	2.94624	3.33404	1.8579												CD142+ APCs
-12.3986	2.23811	APCs	Lean control								-3.93435	-3.15679	CD142+ APCs	H12	Lean control		CD142+ APCs	1.07087	0	1.9101	0	0	0	0	0	0	0	1.9101	0	0	0	2.16006	0	0	2.79382	3.25551	1.07087												CD142+ APCs
1.97181	5.04784	Eodothelial cells	Lean control								-4.4538	3.76811	ICAM1+ APCs	H12	Lean control		ICAM1+ APCs	0.657058	0	0	0	0	0	0	0	0	0	0	0	0	0	1.73087	0.657058	1.73087	2.63959	1.73087	2.0154												ICAM1+ APCs
-6.81968	-4.11909	Mesothelium cells	Lean control								5.4208	-2.13805	CD55+ APCs	H12	Lean control		CD55+ APCs	1.58386	1.07734	1.58386	1.07734	1.58386	0	0	2.53537	0	0	1.58386	0	0	0	0	0	0	1.07734	1.58386	1.07734												CD55+ APCs
-2.8318	-5.36319	Mesothelium cells	Lean control								-3.19234	-3.7137	CD142+ APCs	H12	Lean control		CD142+ APCs	2.31598	0.835069	0.835069	0	0	0	0	0.835069	0	0	1.59227	0	0	0.835069	0	0	0.835069	1.82775	2.73142	1.82775												CD142+ APCs
5.7698	-6.24291	T/NKs	Lean control								-3.76047	-3.8818	CD142+ APCs	H12	Lean control		CD142+ APCs	0.700119	0.700119	1.39673	0	0	0	0	0	0	0	0.700119	0	0	0	1.1079	0	1.62057	2.09161	2.20959	1.1079												CD142+ APCs
8.86117	-8.52012	T/NKs	Lean control								-1.97734	-0.804439	CD142+ APCs	H12	Lean control		CD142+ APCs	1.73033	0	0	0	0	0	0	0	0	0	1.73033	0	0	0	0	0	1.20035	2.974	3.08609	2.0749												CD142+ APCs
1.67452	7.75549	Eodothelial cells	Lean control								0.36889	-0.557415	CD9+ APCs	H12	Lean control		CD9+ APCs	1.78279	2.02752	0.974108	0	0.974108	0	0	0	2.3881	0	1.78279	0	0	0	0	0	0.974108	1.45806	0	0												CD9+ APCs
7.29302	8.34664	Myeloid cells	Lean control								7.33347	-1.26917	CD55+ APCs	H12	Lean control		CD55+ APCs	1.56499	1.56499	1.56499	1.25896	3.05277	1.25896	4.01128	2.69932	0	0	0	0	0	0	1.25896	0	0	0	1.25896	0												CD55+ APCs
7.31526	-8.60498	T/NKs	Lean control								-1.66892	-2.65191	CD142+ APCs	H12	Lean control		CD142+ APCs	1.89714	0	1.89714	0	0	0	0	0	0	0	2.51233	0	0	0	0	0	2.34609	1.56399	3.16409	1.06089												CD142+ APCs
2.52294	6.24319	Eodothelial cells	Lean control								-4.68883	2.46607	ICAM1+ APCs	H12	Lean control		ICAM1+ APCs	2.12742	0	1.93363	0.907707	0	0	0	0	0.907707	0	0	0	0	0	1.37555	0	1.69303	2.12742	2.55171	2.12742												ICAM1+ APCs
3.64168	-9.04625	T/NKs	Lean control								-1.89116	-2.54368	CD142+ APCs	H12	Lean control		CD142+ APCs	0.92279	0.92279	0.92279	0	0	0	0	0	0	0.92279	1.7136	0	0.92279	0	0	0	0	2.78272	2.68422	0												CD142+ APCs
-7.13778	7.98645	APCs	Lean control								7.58659	-0.572212	CD55+ APCs	H12	Lean control		CD55+ APCs	0	0	1.56474	0	2.14743	2.72	2.83739	3.34693	0	1.34445	0	0	0	0	0.665446	0	0.665446	0.665446	1.89794	0												CD55+ APCs
2.51016	7.98114	Eodothelial cells	Lean control								-2.41656	-2.02441	CD142+ APCs	H12	Lean control		CD142+ APCs	0	0	1.21265	0	0	0	0	1.7448	0	0	0	0	1.21265	0	0	1.21265	2.09028	2.71961	1.21265	1.7448												CD142+ APCs
-7.02048	7.98049	APCs	Lean control								-3.73333	-3.47954	CD142+ APCs	H12	Lean control		CD142+ APCs	1.96395	1.4021	1.4021	0.928955	0	0	1.4021	0	0	0	0	0	0	0	0	0	0.928955	0.928955	2.79231	1.4021												CD142+ APCs
-6.33675	-2.93081	Mesothelium cells	Lean control								-3.66583	3.81136	ICAM1+ APCs	H12	Lean control		ICAM1+ APCs	1.63854	0.711436	1.12292	1.4136	0	0	0	0.711436	0	1.12292	3.50087	0	0	0.711436	0	0	2.4309	2.51818	2.33527	1.12292												ICAM1+ APCs
2.25502	7.96114	Eodothelial cells	Lean control								-1.45516	-1.91265	CD142+ APCs	H12	Lean control		CD142+ APCs	1.92325	1.20515	1.50539	0.774097	0.774097	0	0	0	0	0	1.20515	0	0	0	0	0	1.50539	2.21707	1.92325	2.21707												CD142+ APCs
-5.352	-6.31394	Mesothelium cells	Lean control								2.57348	-2.1813	CD142+ APCs	H12	Lean control		CD142+ APCs	1.80035	0	1.80035	0	2.61223	2.40727	0	1.26013	1.80035	0	1.80035	1.80035	0	0	0	0	0	1.26013	3.05434	1.26013												CD142+ APCs
-4.07924	-3.89857	Mesothelium cells	Lean control								-1.06175	-3.44827	CD142+ APCs	H12	Lean control		CD142+ APCs	1.06854	2.15693	1.3524	0	0	0	0.67068	1.06854	0	0	0	0	0	0	0.67068	0	1.75403	2.15693	2.52307	1.06854												CD142+ APCs
9.60791	-5.42284	T/NKs	Lean control								-0.543118	-1.25109	CD142+ APCs	H12	Lean control		CD142+ APCs	1.96686	2.16162	1.72475	0	0.930999	0	0	0	0	0	0.930999	0.930999	0	0	0	0	2.69688	2.46464	0.930999	0												CD142+ APCs
7.61577	3.5215	Myeloid cells	Lean control								-3.07465	1.37136	ICAM1+ APCs	H12	Lean control		ICAM1+ APCs	2.15991	1.1605	0	0.739921	0	0	0	0	0	0	2.27892	0	0	0	0.739921	0	0.739921	1.45566	1.45566	0.739921												ICAM1+ APCs
10.6351	5.35344	Myeloid cells	Lean control								-2.30205	-2.84609	CD142+ APCs	H12	Lean control		CD142+ APCs	0.95159	1.43023	1.75258	0	0	0	0	0	0	0	1.43023	0	0	0	0	0	0	0	1.99596	0												CD142+ APCs
-4.60949	-1.17381	Mesothelium cells	Lean control								6.18576	0.979413	CD55+ APCs	H12	Lean control		CD55+ APCs	1.15705	1.67917	1.36287	0.897597	2.64499	2.53604	2.34651	2.41376	0.897597	0	0.897597	1.36287	0	0	0.897597	0.546299	0.546299	0	0.897597	0												CD55+ APCs
-6.02423	-4.79594	Mesothelium cells	Lean control								0.803016	-3.26587	CD142+ APCs	H12	Lean control		CD142+ APCs	1.60757	2.33327	1.09706	1.09706	0	0	0	0.509894	0	0	1.09706	0.509894	0	0	0.509894	0	1.29759	2.03486	1.73268	1.84386												CD142+ APCs
8.09875	-2.95858	T/NKs	Lean control								-1.87817	-2.83649	CD142+ APCs	H12	Lean control		CD142+ APCs	0	1.47291	0	0	0	0	0	0	0	0.986173	0	0	0	0	0	0	1.47291	2.04431	2.54684	2.24122												CD142+ APCs
1.49185	-7.82517	T/NKs	Lean control								7.24083	-0.807516	CD55+ APCs	H12	Lean control		CD55+ APCs	1.31428	1.31428	1.53243	0	2.21553	1.99491	4.38128	2.21553	0	0.645719	0.645719	0	0	0	0	0.645719	0	0	0.645719	0												CD55+ APCs
5.36748	-9.63117	T/NKs	Lean control								6.91309	-0.125151	CD55+ APCs	H12	Lean control		CD55+ APCs	0.650153	1.32109	2.22381	1.04087	3.90277	3.28254	2.11946	3.00729	0	1.04087	0	0	0	0	0	0	0.650153	1.04087	1.04087	1.32109												CD55+ APCs
-6.49459	7.64945	APCs	Lean control								1.70925	-2.55167	CD142+ APCs	H12	Lean control		CD142+ APCs	1.80845	0.703196	1.40133	0	1.62547	2.21502	2.09696	1.11199	0	1.80845	0.703196	0	0	0	0	0.703196	2.50325	1.96308	2.41609	0.703196												CD142+ APCs
8.66904	4.61105	Myeloid cells	Lean control								6.19295	-0.917664	CD55+ APCs	H12	Lean control		CD55+ APCs	1.77239	0.798059	2.43189	0.798059	3.16094	3.9332	0.476615	3.45096	0.476615	1.39947	0	0	0	0	0	0	0.476615	0.798059	1.04093	1.23618												CD55+ APCs
8.99597	-8.43498	T/NKs	Lean control								4.78619	-2.16268	CD55+ APCs	H12	Lean control		CD55+ APCs	1.63438	1.63438	1.97261	1.63438	0	0	3.79157	2.97391	0	0	0	1.11944	0	0	0	0	0	0	2.2249	1.11944												CD55+ APCs
0.942885	7.59682	Eodothelial cells	Lean control								-1.58994	-3.12558	CD142+ APCs	H12	Lean control		CD142+ APCs	1.94608	0	2.56513	1.09875	0	1.94608	1.09875	0	0	0	0	0	0	0	0	0	0	3.13569	3.04471	3.04471												CD142+ APCs
-12.9158	2.1323	APCs	Lean control								-3.72924	-1.82878	CD142+ APCs	H12	Lean control		CD142+ APCs	0	2.19103	1.93993	1.09397	0	0	0	0	0	0	1.09397	0	0	0	0	0	1.93993	1.60386	1.60386	2.39156												CD142+ APCs
-7.11949	6.08821	APCs	Lean control								-3.21411	1.06077	ICAM1+ APCs	H12	Lean control		ICAM1+ APCs	1.5048	0	1.5048	1.01219	0	0	0	0	0	0	1.01219	1.01219	0	0	0	0	2.08025	1.5048	3.00903	0												ICAM1+ APCs
1.57298	-7.85055	T/NKs	Lean control								-3.07248	-2.67047	CD142+ APCs	H12	Lean control		CD142+ APCs	0.871718	0	0.871718	0	0	0	0	0	0	0	1.33026	0	0	0	1.33026	0	0	1.33026	2.70204	1.33026												CD142+ APCs
-5.45966	-4.79078	Mesothelium cells	Lean control								5.62936	0.00210681	CD55+ APCs	H12	Lean control		CD55+ APCs	1.59959	2.09332	1.59959	0.582328	2.42238	3.03279	2.61324	2.18628	0	0	0.582328	0	0	0	0.582328	0	1.59959	0	0.947946	0												CD55+ APCs
7.19692	-3.75328	T/NKs	Lean control								4.15495	-1.60223	CD55+ APCs	H12	Lean control		CD55+ APCs	1.47425	1.70299	1.88903	0	1.17717	2.18133	1.17717	2.04582	0.752635	1.17717	1.17717	1.17717	0	0	0	0	0	1.70299	1.47425	0.752635												CD55+ APCs
-10.188	4.26927	APCs	Lean control								-2.46548	0.919197	ICAM1+ APCs	H12	Lean control		ICAM1+ APCs	1.55391	0	0	1.05256	0	0	0	0	0	0	2.33456	0	0	0	0	0	0	1.8863	2.64297	1.05256												ICAM1+ APCs
-2.09421	-4.2876	Mesothelium cells	Lean control								5.78343	-0.835617	CD55+ APCs	H12	Lean control		CD55+ APCs	1.66784	1.27548	2.42672	0.620652	2.63204	2.74871	2.69207	2.34771	0	0	0	0	0	0	0	0	0	0.620652	0.620652	0												CD55+ APCs
8.12516	7.74769	Myeloid cells	Lean control								5.13959	-1.48699	CD55+ APCs	H12	Lean control		CD55+ APCs	1.05232	1.73355	1.73355	0	3.39774	3.33335	3.33335	2.23957	0	0	0	1.33406	0	0	0.658628	0	1.05232	0.658628	0.658628	0												CD55+ APCs
-5.50966	-3.6046	Mesothelium cells	Lean control								-3.04606	-1.53227	CD142+ APCs	H12	Lean control		CD142+ APCs	1.80749	2.05329	0.992648	0	0	0	0	0.992648	0	0	2.88947	0	0	0	0	0	1.48086	2.55634	2.25043	1.48086												CD142+ APCs
9.43541	-8.11839	T/NKs	Lean control								-1.65573	-2.3921	CD142+ APCs	H12	Lean control		CD142+ APCs	1.29196	1.83734	1.83734	1.83734	0	0	0	0	0	0	1.83734	1.83734	0	0	0	0	1.29196	3.31051	1.83734	2.18827												CD142+ APCs
-5.23526	8.38122	APCs	Lean control								5.00367	-1.06487	CD55+ APCs	H12	Lean control		CD55+ APCs	1.57805	2.02714	1.87082	1.3209	2.52865	1.68545	0	2.38771	0.973835	0.437842	2.48384	1.16235	0	0	0	0	0.973835	1.3209	0.741328	0												CD55+ APCs
-5.08167	-4.46508	Mesothelium cells	Lean control								-2.11844	2.5585	ICAM1+ APCs	H12	Lean control		ICAM1+ APCs	0.851279	0	1.61501	0	0	0	0	0	0	0	1.30435	0	0	0	0	1.61501	2.20341	2.4631	2.57137	1.85169												ICAM1+ APCs
7.35027	-10.1468	T/NKs	Lean control								-4.38103	4.32629	ICAM1+ APCs	H12	Lean control		ICAM1+ APCs	1.68415	0	1.36743	0	0	0	0	0	0	0	0	0	0	0	0	0	1.36743	2.27991	2.11784	1.36743												ICAM1+ APCs
6.27317	8.2063	Myeloid cells	Lean control								5.71637	1.61126	CD55+ APCs	H12	Lean control		CD55+ APCs	1.02674	1.02674	1.85252	1.52255	2.66998	1.98401	0.639734	1.52255	0	0	1.70108	1.02674	0	0	0	1.98401	0	0	1.52255	0.639734												CD55+ APCs
1.20174	-9.07167	T/NKs	Lean control								-3.84414	1.93806	ICAM1+ APCs	H12	Lean control		ICAM1+ APCs	1.46745	0.747975	0	0.747975	0	0	0	0	0	0	0.747975	0	0	0	0	0	0	2.39921	2.49545	2.29271												ICAM1+ APCs
-4.43531	-3.16288	Mesothelium cells	Lean control								-1.43773	-1.96473	CD142+ APCs	H12	Lean control		CD142+ APCs	1.18334	1.18334	1.89659	0	0.757356	0	0.757356	0	0	0.757356	1.18334	0	0	0	0	0	1.89659	2.30867	2.05358	1.18334												CD142+ APCs
1.82488	7.30654	Eodothelial cells	Lean control								-0.85526	-2.94352	CD142+ APCs	H12	Lean control		CD142+ APCs	1.67988	0	1.67988	0	0	0	0	0	0	0	0	0	0	0	0	0	1.15765	1.67988	2.6458	2.0212												CD142+ APCs
-3.24759	-3.88477	Mesothelium cells	Lean control								-2.46014	-2.82837	CD142+ APCs	H12	Lean control		CD142+ APCs	2.54128	1.58896	1.28068	1.28068	0	0	0	0	0	0.832711	0	0	0	0.832711	0	0	0.832711	2.31222	2.54128	2.54128												CD142+ APCs
-6.35337	8.40794	APCs	Lean control								6.80405	1.01126	CD55+ APCs	H12	Lean control		CD55+ APCs	0.936528	2.07694	1.8608	0	2.97621	3.25106	3.44191	2.53634	0.936528	0	0	1.20197	0	0	0	2.40534	1.20197	0.574113	0	0												CD55+ APCs
-4.12649	-3.4435	Mesothelium cells	Lean control								-0.738718	0.475321	ICAM1+ APCs	H12	Lean control		ICAM1+ APCs	1.67229	0.732888	1.85714	1.15126	0	0	0	0.732888	0.732888	0.732888	2.46902	0	0	0	0	0	2.14798	2.26682	2.46902	0.732888												ICAM1+ APCs
-2.85915	-5.36394	Mesothelium cells	Lean control								-2.31736	-0.974642	CD142+ APCs	H12	Lean control		CD142+ APCs	0	1.53564	1.95641	0.795149	0	0	0	0	0	1.23243	1.53564	0	0	0	0	0	1.95641	2.8209	2.37194	2.11488												CD142+ APCs
-6.46503	-3.71884	Mesothelium cells	Lean control								-3.74578	1.55643	ICAM1+ APCs	H12	Lean control		ICAM1+ APCs	1.59446	2.18057	0.836623	0	0	0	0	0.836623	0	0	0	0	0	0	0.836623	0.836623	1.83006	1.28568	2.02059	1.83006												ICAM1+ APCs
7.42328	7.46041	Myeloid cells	Lean control								-0.979327	-3.08359	CD142+ APCs	H12	Lean control		CD142+ APCs	0.929419	0.929419	1.40268	0	0	0	0	0	0	1.72261	0	0	0	0	0	0	0	1.72261	2.58508	1.96461												CD142+ APCs
-12.6287	2.91784	APCs	Lean control								-1.67524	-2.42885	CD142+ APCs	H12	Lean control		CD142+ APCs	1.55879	1.05658	0	0	0	0	0	0	1.89154	0	1.05658	0	0	0	0	0	0	2.88417	2.50627	1.89154												CD142+ APCs
-5.54903	-2.3549	Mesothelium cells	Lean control								-5.06824	1.71953	ICAM1+ APCs	H12	Lean control		ICAM1+ APCs	0.691203	0.691203	0	0	0	0	0	0	0	0	0.691203	0	0	0	0	0	1.09602	2.19377	2.70442	1.78852												ICAM1+ APCs
-6.92096	7.70495	APCs	Lean control								6.409	-2.01426	CD55+ APCs	H12	Lean control		CD55+ APCs	1.37093	1.37093	1.37093	0	2.12197	2.65504	3.74114	1.68798	0	0	0.904019	0	0	0	0	0.904019	0.904019	0.904019	1.37093	0.904019												CD55+ APCs
-6.62815	-3.06047	Mesothelium cells	Lean control								3.43391	-2.964	CD55+ APCs	H12	Lean control		CD55+ APCs	2.26996	2.07232	1.49775	0	1.49775	2.07232	1.49775	1.49775	0	0	1.00643	0	0	0	0	0	0	0	1.82575	0												CD55+ APCs
-12.1911	2.98963	APCs	Lean control								-2.29161	-3.12029	CD142+ APCs	H12	Lean control		CD142+ APCs	1.21116	0	2.54842	0	0	0	0	0	0	0	1.21116	0	0	0	0	0	0	2.34464	2.54842	1.21116												CD142+ APCs
1.51045	7.25414	Eodothelial cells	Lean control								4.38953	-1.95828	CD55+ APCs	H12	Lean control		CD55+ APCs	1.32689	2.06981	1.63977	1.32689	1.32689	1.32689	1.87773	0.869056	0	0	0	0	0	0	0.869056	0	1.32689	1.32689	2.06981	0												CD55+ APCs
8.804	-8.77913	T/NKs	Lean control								1.59176	-1.86672	CD142+ APCs	H12	Lean control		CD142+ APCs	1.66431	1.34929	1.90351	0.886799	0.886799	0	0	0	1.66431	1.34929	0.886799	1.90351	0	0	0	0	0	1.34929	1.66431	0												CD142+ APCs
-4.22013	-6.44266	Mesothelium cells	Lean control								5.73329	-2.13545	CD55+ APCs	H12	Lean control		CD55+ APCs	1.17904	0	2.18373	0	2.94496	1.17904	2.5939	3.05688	0	0.754063	0	0	0	0	1.17904	0	0	0.754063	0.754063	0.754063												CD55+ APCs
7.58975	-8.93452	T/NKs	Lean control								0.959291	-0.334314	ICAM1+ APCs	H12	Lean control		ICAM1+ APCs	1.23912	2.12319	1.77583	1.23912	0	0	0	0.597477	0.968904	1.90549	0.597477	0	0.597477	0	0	0	1.90549	1.77583	0.968904	1.45164												ICAM1+ APCs
3.24199	7.42558	Eodothelial cells	Lean control								5.2313	-1.28604	CD55+ APCs	H12	Lean control		CD55+ APCs	1.76548	1.23028	1.9538	0.793487	3.12675	2.74297	2.88789	2.47653	0	0.793487	0	0	0	0	0	0.793487	0	0.793487	2.11222	0.793487												CD55+ APCs
8.73573	3.4768	Myeloid cells	Lean control								-3.45312	-2.89367	CD142+ APCs	H12	Lean control		CD142+ APCs	0.815963	0.815963	2.14805	0	0	0	0	0	0	0	1.56529	0	0	0.815963	0	0	1.56529	2.61106	2.40612	1.56529												CD142+ APCs
-5.99155	-5.52609	Mesothelium cells	Lean control								1.86247	-1.46542	CD9+ APCs	H12	Lean control		CD9+ APCs	0.636491	2.09417	1.51718	1.30006	0.636491	2.09417	0	1.02233	0.636491	0.636491	1.69547	1.02233	0	0	0	0.636491	1.51718	2.45771	2.09417	0												CD9+ APCs
-6.35512	8.60681	APCs	Lean control								6.9835	-0.687705	CD55+ APCs	H12	Lean control		CD55+ APCs	0.604022	1.24944	1.63847	0.604022	2.31492	0	2.81898	1.91784	0	1.24944	0	0	0	0	0.604022	0	0.604022	0.604022	1.91784	1.24944												CD55+ APCs
6.20063	-6.05224	T/NKs	Lean control								6.06595	-0.863468	CD55+ APCs	H12	Lean control		CD55+ APCs	1.00805	2.07455	1.73	1.20006	2.62189	3.98504	1.62148	3.43927	0	1.00805	0	0	0	0	1.00805	0	0	1.00805	1.00805	0												CD55+ APCs
-4.33814	4.99863	APCs	Lean control								5.385	-2.1316	CD55+ APCs	H12	Lean control		CD55+ APCs	1.21348	1.74578	2.34763	0.780513	2.34763	0.780513	2.34763	2.34763	0	0	0	0	0	0	0	0	1.21348	0	1.9334	0												CD55+ APCs
-5.90608	-5.26765	Mesothelium cells	Lean control								4.88639	-1.87126	CD55+ APCs	H12	Lean control		CD55+ APCs	1.98749	2.12187	0.717615	0	1.42277	1.1311	2.52932	2.60966	1.1311	0	1.1311	0	0	0	0	0	0	0.717615	1.1311	0												CD55+ APCs
-6.86629	8.76093	APCs	Lean control								-3.02638	-2.26618	CD142+ APCs	H12	Lean control		CD142+ APCs	1.66861	0.889916	1.35322	0	0	0	0	0	0	0	1.35322	0	0.889916	0	0	0	1.35322	1.66861	2.97828	1.90802												CD142+ APCs
9.78267	5.49098	Myeloid cells	Lean control								-1.54961	-2.51952	CD142+ APCs	H12	Lean control		CD142+ APCs	0	0	0.930069	0	0	0	0	0	1.72349	0	0	0	0	0	0	0	0.930069	2.16026	2.16026	2.16026												CD142+ APCs
0.251157	-8.72739	T/NKs	Lean control								-1.87815	-4.04258	CD142+ APCs	H12	Lean control		CD142+ APCs	2.6218	1.6589	1.6589	0	0	0	0	0	0	0	0	0	0	0	1.6589	0	1.6589	3.10313	3.95205	2.6218												CD142+ APCs
8.82243	-7.31298	T/NKs	Lean control								1.63346	0.291809	CD9+ APCs	H12	Lean control		CD9+ APCs	1.88771	1.88771	0.530937	0.530937	0.875906	0	0	0	0.530937	1.64926	1.77558	0.530937	0	0	0	0	1.50466	2.16399	1.13191	1.50466												CD9+ APCs
-5.01181	-4.93134	Mesothelium cells	Lean control								6.34542	-1.08285	CD55+ APCs	H12	Lean control		CD55+ APCs	1.41999	0.715739	1.41999	1.41999	2.74982	1.41999	0	1.82913	0	0	0.715739	0	0	0	0	0	0.715739	0.715739	1.41999	0.715739												CD55+ APCs
1.06003	-8.76864	T/NKs	Lean control								-0.351302	-0.764728	CD9+ APCs	H12	Lean control		CD9+ APCs	2.23062	0	0	0	1.32669	0	0	0	0	0	1.87749	0	0	1.32669	2.23062	0	3.75017	1.87749	3.01455	2.49107												CD9+ APCs
-2.56212	-3.80744	Mesothelium cells	Lean control								-2.47468	2.97968	ICAM1+ APCs	H12	Lean control		ICAM1+ APCs	1.35903	1.58033	1.58033	0.675052	0	0	0	0	0	0.675052	0	0	0.675052	0	0.675052	1.07441	1.76142	2.26977	2.36475	1.35903												ICAM1+ APCs
-4.68723	-5.23876	Mesothelium cells	Lean control								-0.315336	-1.52654	CD142+ APCs	H12	Lean control		CD142+ APCs	1.67837	1.67837	1.86346	1.15638	0	0	0	0.736784	0.736784	0.736784	2.1546	0.736784	0	0	0	0	2.01959	1.67837	2.37981	1.67837												CD142+ APCs
7.03071	-5.61538	T/NKs	Lean control								-4.02432	0.889276	ICAM1+ APCs	H12	Lean control		ICAM1+ APCs	0.93474	0.93474	1.4093	0	0	0	0	0	0	0	1.4093	0	0	0	0	0	2.80127	2.16708	2.16708	0.93474												ICAM1+ APCs
-4.0367	-4.90629	Mesothelium cells	Lean control								-2.9696	-2.20525	CD142+ APCs	H12	Lean control		CD142+ APCs	1.55834	1.05622	0	0	1.05622	0	0	0	0	0	1.05622	0	0	0	0	0	1.55834	2.64818	1.89106	1.05622												CD142+ APCs
-7.01168	6.58976	APCs	Lean control								7.24395	-0.915031	CD55+ APCs	H12	Lean control		CD55+ APCs	0.780513	2.34763	2.22766	1.21348	3.41985	2.55147	2.9918	2.34763	0	0.780513	0	0	0	0	0	0	0.780513	0	1.21348	0												CD55+ APCs
6.77089	7.647	Myeloid cells	Lean control								-1.39453	-0.091129	ICAM1+ APCs	H12	Lean control		ICAM1+ APCs	1.71093	2.89054	0.757778	0	0	0	0	0	1.71093	0	1.48174	0	0	0	0	0	0.757778	1.18389	1.48174	1.89727												ICAM1+ APCs
6.36987	8.5445	Myeloid cells	Lean control								7.27611	1.38765	CD55+ APCs	H12	Lean control		CD55+ APCs	1.56079	0	2.14302	0.663021	2.5086	2.5086	3.55143	2.42896	0	0	0.663021	0	0	0	0	1.05824	0.663021	0.663021	0.663021	0												CD55+ APCs
2.96065	-8.37313	T/NKs	Lean control								7.58697	-0.08975	CD55+ APCs	H12	Lean control		CD55+ APCs	0.761288	1.18847	1.18847	0.761288	2.42208	3.17055	3.56192	3.01541	0	0	0	0	0	0	0	0.761288	0	0.761288	1.71634	0												CD55+ APCs
-4.68292	-3.58293	Mesothelium cells	Lean control								-4.84651	2.72285	ICAM1+ APCs	H12	Lean control		ICAM1+ APCs	0.684462	1.77724	1.77724	0	0	0	0	0	0	0	0	0	0	0.684462	1.37324	0	0.684462	2.2869	1.5955	1.37324												ICAM1+ APCs
-5.19098	-2.9806	Mesothelium cells	Lean control								6.68165	-1.34513	CD55+ APCs	H12	Lean control		CD55+ APCs	1.37192	0.904807	1.37192	0.904807	0.904807	2.28531	1.37192	1.37192	0	0.904807	0	0	0	0	2.12313	0	0	0	1.68905	0												CD55+ APCs
-2.88028	-4.77556	Mesothelium cells	Lean control								-2.19758	0.0689062	ICAM1+ APCs	H12	Lean control		ICAM1+ APCs	0.873502	0	1.64593	0	0	0	0	0	0	0.873502	0.873502	0	0	0	0	0	0.873502	2.23769	3.02208	0												ICAM1+ APCs
-5.284	-4.06029	Mesothelium cells	Lean control								-0.124582	-4.11198	CD142+ APCs	H12	Lean control		CD142+ APCs	1.72273	0	0	1.72273	0	0	0	0	0	0	0	0	0	0	0	0	0	1.72273	3.35337	0												CD142+ APCs
1.81511	-7.89591	T/NKs	Lean control								-3.56582	2.96856	ICAM1+ APCs	H12	Lean control		ICAM1+ APCs	0.577967	0.941889	0	0	0	0	0	0	0	0.577967	0.577967	0	0	0	0.577967	0	0	1.59169	0.941889	1.20813												ICAM1+ APCs
8.72178	3.67939	Myeloid cells	Lean control								5.30759	-2.68301	CD55+ APCs	H12	Lean control		CD55+ APCs	1.60085	1.60085	1.60085	0	3.03429	1.60085	1.60085	1.60085	0	0	0	0	0	0	0	1.60085	0	0	0	0												CD55+ APCs
8.31973	-8.06679	T/NKs	Lean control								2.88776	-1.84789	CD9+ APCs	H12	Lean control		CD9+ APCs	1.7463	0.94693	1.9894	0	0.94693	1.42445	0	0.94693	0	1.7463	0	0	0	0	0	0	0.94693	1.42445	1.42445	0												CD9+ APCs
-2.86076	-3.31331	Mesothelium cells	Lean control								-0.67593	0.570406	ICAM1+ APCs	H12	Lean control		ICAM1+ APCs	1.63007	1.968	1.40565	0	0	1.11584	0.706094	0	1.40565	0.706094	0.706094	0.706094	0	0	0.706094	0	2.10199	2.42131	2.10199	1.63007												ICAM1+ APCs
-12.7366	1.86636	APCs	Lean control								2.22774	-2.73004	CD142+ APCs	H12	Lean control		CD142+ APCs	1.27554	1.58329	1.27554	1.27554	1.27554	0.828693	1.81829	0	0	0.828693	0	0	0	0	0	0	1.81829	2.16813	2.16813	0.828693												CD142+ APCs
-5.25074	-4.49445	Mesothelium cells	Lean control								-1.58282	-0.415286	ICAM1+ APCs	H12	Lean control		ICAM1+ APCs	2.02409	0	1.45503	1.45503	0	0	0	0	0	0	2.75879	0	0	0.971652	0	0	0	2.02409	2.02409	0.971652												ICAM1+ APCs
-5.29641	-5.08069	Mesothelium cells	Lean control								-4.23005	2.24826	ICAM1+ APCs	H12	Lean control		ICAM1+ APCs	1.09741	1.38495	0.692248	0	0	0	0	0.692248	0	1.38495	0	0	0	0	1.09741	1.09741	1.608	1.608	1.608	1.38495												ICAM1+ APCs
6.49226	8.54463	Myeloid cells	Lean control								-2.73543	-2.59308	CD142+ APCs	H12	Lean control		CD142+ APCs	1.31851	2.48085	0	0.862436	0	0	0	0	0	0.862436	0	0	0	0	0.862436	0	1.31851	2.85803	2.3592	1.31851												CD142+ APCs
8.15246	7.04555	Myeloid cells	Lean control								-2.7982	1.75627	ICAM1+ APCs	H12	Lean control		ICAM1+ APCs	2.17784	0	0	0	0	0	0	0	0	0.942128	0	0	0	0	1.73982	0	0	3.13184	2.3411	2.17784												ICAM1+ APCs
-9.2774	4.17432	APCs	Lean control								5.46951	1.48156	CD55+ APCs	H12	Lean control		CD55+ APCs	0	1.62638	1.20433	1.73503	2.27773	2.53945	2.00418	2.70853	0	0	1.62638	0.773468	0	0.773468	0	2.07989	1.36563	0	0	0.773468												CD55+ APCs
-4.85444	7.70612	APCs	Lean control								-2.08799	-2.08598	CD142+ APCs	H12	Lean control		CD142+ APCs	1.37462	1.37462	1.16788	0.552959	0	0	0	0	0.552959	0.552959	0	0	0.552959	0	0	0	1.81949	3.17346	2.03412	2.36076												CD142+ APCs
-5.2318	-4.2193	Mesothelium cells	Lean control								-2.61058	-2.97402	CD142+ APCs	H12	Lean control		CD142+ APCs	2.50191	2.04426	0	1.17593	0	0	0	0	0	1.17593	1.70152	0	0	0	0	0	1.17593	0	2.29904	2.29904												CD142+ APCs
-5.69361	8.68214	APCs	Lean control								-3.35038	-2.31041	CD142+ APCs	H12	Lean control		CD142+ APCs	1.43452	1.43452	1.43452	0	0	0	0	1.14159	0	0.725552	0	0	0	0	0	0	1.14159	1.8452	2.54354	1.8452												CD142+ APCs
-5.59539	-2.89757	Mesothelium cells	Lean control								-1.22277	-2.60393	CD142+ APCs	H12	Lean control		CD142+ APCs	2.08541	0.696565	1.10317	1.39142	0.696565	0	0	1.10317	0	0	1.10317	0	0.696565	0	0.696565	0	1.10317	1.79745	3.05102	1.10317												CD142+ APCs
6.93838	-5.12317	T/NKs	Lean control								2.19257	-1.27014	CD9+ APCs	H12	Lean control		CD9+ APCs	2.49107	1.32669	1.87749	1.32669	0	0	0	2.69751	2.23062	1.87749	2.23062	0	0	0	0	0	1.32669	0	0	0												CD9+ APCs
7.41079	-4.04458	T/NKs	Lean control								-4.17384	2.58078	ICAM1+ APCs	H12	Lean control		ICAM1+ APCs	1.67961	0.73758	0.73758	0	0.73758	0	0.73758	0	0	0	0.73758	0.73758	0	0	1.15743	0	0.73758	2.2749	1.86475	0.73758												ICAM1+ APCs
-6.46649	-3.51295	Mesothelium cells	Lean control								2.40265	0.540294	CD9+ APCs	H12	Lean control		CD9+ APCs	1.73186	0.65764	0	0.65764	0	1.73186	1.05098	0.65764	0	0.65764	0	0	0	0	0	0	1.33255	0	1.88425	0												CD9+ APCs
7.41995	-5.73638	T/NKs	Lean control								1.21545	-3.0223	CD142+ APCs	H12	Lean control		CD142+ APCs	0	2.51372	1.65947	1.34487	0	0.883289	0	1.34487	0	1.65947	0	0	0	0	0	0	1.89842	2.25266	3.3307	1.65947												CD142+ APCs
-4.98116	-2.55523	Mesothelium cells	Lean control								-4.14913	2.388	ICAM1+ APCs	H12	Lean control		ICAM1+ APCs	1.15237	1.6736	1.85851	0	0	0	0	0	0	0	1.15237	0	0	0.733731	0	0	0.733731	1.44657	1.44657	0.733731												ICAM1+ APCs
-5.07325	-3.73139	Mesothelium cells	Lean control								6.01997	1.31883	CD55+ APCs	H12	Lean control		CD55+ APCs	1.3848	1.3848	1.17727	0.55876	0.915092	0.55876	1.3848	1.8309	0	0	0.55876	0	0	0	0	0.915092	0	0.55876	1.3848	0												CD55+ APCs
10.2822	5.66036	Myeloid cells	Lean control								0.49263	1.46969	CD9+ APCs	H12	Lean control		CD9+ APCs	1.65324	0	0	0	0	1.13524	0	0	0.720746	0	0.720746	0	0	0	0	0	1.42741	2.53494	2.24577	1.83734												CD9+ APCs
7.04128	-3.72431	T/NKs	Lean control								0.885516	-2.4739	CD142+ APCs	H12	Lean control		CD142+ APCs	1.84117	0	0.723086	0.723086	0	0	0	0	0.723086	0	1.13833	0.723086	0	0	0.723086	0	2.35585	2.61954	2.53913	2.35585												CD142+ APCs
8.30738	7.78604	Myeloid cells	Lean control								1.59899	-0.642409	CD9+ APCs	H12	Lean control		CD9+ APCs	1.59098	2.17669	2.81146	1.08325	1.92612	0	0	0	1.59098	2.17669	2.37689	4.39599	0	0	0	0	2.68648	1.08325	1.08325	1.59098												CD9+ APCs
-6.09677	-2.73679	Mesothelium cells	Lean control								-1.49513	-1.84695	CD142+ APCs	H12	Lean control		CD142+ APCs	1.69556	1.69556	0	0	0	0	0	0	0	0	0	0	0	0	0	0	0.909564	1.37788	2.29248	1.69556												CD142+ APCs
-5.13698	-4.14371	Mesothelium cells	Lean control								5.79663	-0.808947	CD55+ APCs	H12	Lean control		CD55+ APCs	1.46465	2.19527	1.29769	0	2.94236	1.73279	1.60768	2.3959	0	0.846043	0.846043	0	0	0	0	0	1.09715	0.846043	1.60768	0												CD55+ APCs
7.01318	7.877	Myeloid cells	Lean control								-4.58503	3.72848	ICAM1+ APCs	H12	Lean control		ICAM1+ APCs	0	1.3893	0	0	0	0	0	0.918697	0	0	0.918697	0	0	0	1.70803	0	1.3893	1.70803	1.94935	0												ICAM1+ APCs
-3.67219	-4.99927	Mesothelium cells	Lean control								-4.19512	3.65747	ICAM1+ APCs	H12	Lean control		ICAM1+ APCs	1.47962	0.614005	0.614005	0.614005	0	0	0.614005	0.614005	0	0	1.65615	0	0	0	1.47962	0	0.991633	2.33466	2.05188	1.2651												ICAM1+ APCs
-2.84395	-3.6604	Mesothelium cells	Lean control								-3.34786	-2.2124	CD142+ APCs	H12	Lean control		CD142+ APCs	1.9672	1.01426	1.50732	0	0	0	0	0	0	0	0.630557	0	0	0	0	0	0.630557	1.83609	2.18694	1.01426												CD142+ APCs
6.98823	8.15136	Myeloid cells	Lean control								-4.15244	-2.11907	CD142+ APCs	H12	Lean control		CD142+ APCs	1.31422	1.8631	1.31422	1.31422	0	0	0	0	0	1.31422	0	0	0	0	0	0	0	2.21545	3.7966	2.68165												CD142+ APCs
3.59371	6.64212	Eodothelial cells	Lean control								3.08843	-0.936114	CD9+ APCs	H12	Lean control		CD9+ APCs	1.56232	2.67907	2.0523	1.18232	2.14473	0	0	2.67907	2.14473	1.39026	0	1.18232	0	0	0	0	0.919467	0.561886	0.919467	0												CD9+ APCs
5.66204	-5.55079	T/NKs	Lean control								3.22742	-2.02744	CD55+ APCs	H12	Lean control		CD55+ APCs	1.94078	1.38181	1.09463	0.690161	1.78678	1.94078	1.94078	1.09463	0	1.38181	0	0	0	0	0.690161	0	0.690161	1.09463	0.690161	0.690161												CD55+ APCs
7.82041	-3.59239	T/NKs	Lean control								4.72975	-1.21736	CD55+ APCs	H12	Lean control		CD55+ APCs	2.04251	0.750622	2.04251	0.750622	2.40377	0	0	1.17453	0	0	0	0	0	0	0.750622	0	1.17453	1.17453	1.69988	0.750622												CD55+ APCs
2.86652	-8.79399	T/NKs	Lean control								7.3302	-1.32422	CD55+ APCs	H12	Lean control		CD55+ APCs	0.968296	1.77501	1.45089	0.968296	3.02536	1.45089	2.94275	2.64388	0	0	0	0	0	0	0	0	0	0	0.968296	0.968296												CD55+ APCs
-7.69139	6.29922	APCs	Lean control								5.91871	-1.51827	CD55+ APCs	H12	Lean control		CD55+ APCs	2.42562	0	1.48985	0.999975	2.06342	0	0.999975	1.81721	0	0	1.81721	0	0	0	0	0	0	0.999975	2.06342	0.999975												CD55+ APCs
-5.61441	-3.12791	Mesothelium cells	Lean control								6.39929	-1.57497	CD55+ APCs	H12	Lean control		CD55+ APCs	1.76598	1.53374	1.76598	1.23071	2.36974	2.11275	2.36974	2.95373	0	0.793819	0	0	0	0	0.793819	0	0.793819	0	0.793819	0												CD55+ APCs
0.339957	-9.4817	T/NKs	Lean control								0.550878	-0.355265	CD9+ APCs	H12	Lean control		CD9+ APCs	0	2.0936	1.51667	0	0.781926	0	0	0.781926	0	0	1.74793	0	0	0	0	0	1.21531	0	1.93563	0												CD9+ APCs
-3.72949	-3.1519	Mesothelium cells	Lean control								-0.914445	-3.07914	CD142+ APCs	H12	Lean control		CD142+ APCs	2.37724	0	1.77285	0	0	0	0	0	0	2.75129	2.75129	0	0	2.37724	0	0	2.37724	1.77285	1.77285	2.75129												CD142+ APCs
0.434583	6.72177	Eodothelial cells	Lean control								6.6549	-1.65736	CD55+ APCs	H12	Lean control		CD55+ APCs	0	0	2.32634	0	2.96943	1.04665	2.12732	2.32634	0	0	1.04665	0	0	0	0	0	0	0	0	0												CD55+ APCs
3.35404	-7.97282	T/NKs	Lean control								-4.26425	0.361713	ICAM1+ APCs	H12	Lean control		ICAM1+ APCs	2.09142	1.9335	0.780577	0	0	0	0	0	0	0	1.21357	0	0	0	0	0	1.51473	2.09142	1.51473	0.780577												ICAM1+ APCs
7.13695	-5.48607	T/NKs	Lean control								-1.93	-0.886484	CD142+ APCs	H12	Lean control		CD142+ APCs	0	0	1.28134	0	0	0	0	0	0	0	2.17525	0	0	0	1.28134	0	2.17525	1.28134	2.95544	0												CD142+ APCs
-4.46978	6.97188	APCs	Lean control								4.58347	-2.77927	CD55+ APCs	H12	Lean control		CD55+ APCs	0	0	2.40154	0	3.04834	2.40154	0	3.04834	0	2.40154	0	0	0	0	0	0	0	0	0	0												CD55+ APCs
-4.58462	-5.60399	Mesothelium cells	Lean control								7.28172	0.56593	CD55+ APCs	H12	Lean control		CD55+ APCs	1.02412	2.50983	1.84908	1.51936	2.83685	0.783796	3.75284	2.72636	0	0	1.51936	0	0	0	0	0	0.466801	0.466801	1.02412	0.466801												CD55+ APCs
-5.76757	-2.97881	Mesothelium cells	Lean control								0.868876	-2.79216	CD142+ APCs	H12	Lean control		CD142+ APCs	1.37467	1.93261	0.907002	0	0	0.907002	0	0.907002	0	0	0	0	0	0	0	0	0	2.75804	2.92973	0.907002												CD142+ APCs
-6.6637	-3.39855	Mesothelium cells	Lean control								7.42301	0.463105	CD55+ APCs	H12	Lean control		CD55+ APCs	0	0	1.79734	0.985015	2.82965	0.985015	3.49284	2.23957	0	0	0	0	0	0	0.609182	1.92753	0	0.609182	0	0.609182												CD55+ APCs
6.0069	8.6677	Myeloid cells	Lean control								-1.28448	-3.73033	CD142+ APCs	H12	Lean control		CD142+ APCs	0	0	1.49198	0	0	0	0	0	0	0	0	0	0	0	0	0	2.42813	1.49198	2.42813	2.06582												CD142+ APCs
7.42072	7.68946	Myeloid cells	Lean control								1.87267	-2.96471	CD142+ APCs	H12	Lean control		CD142+ APCs	2.35221	2.18874	1.74996	0.949643	0	1.42781	0	0.949643	0	0.949643	0.949643	0	0	0	0	0	0.949643	2.35221	1.74996	0												CD142+ APCs
-3.09538	-4.11996	Mesothelium cells	Lean control								6.17016	-0.17577	CD55+ APCs	H12	Lean control		CD55+ APCs	1.5802	1.40726	1.7276	0.571651	3.3319	2.53114	3.08292	2.70011	0	0.571651	1.40726	0.571651	0	0.571651	0	0	0.933099	0.571651	1.5802	0												CD55+ APCs
7.33814	-4.00007	T/NKs	Lean control								-1.39997	-4.2812	CD142+ APCs	H12	Lean control		CD142+ APCs	2.05447	0	1.18405	1.18405	0	0	0	0	0	1.18405	1.18405	0	0	0	0	0	1.71112	2.05447	2.05447	0												CD142+ APCs
8.7127	6.97476	Myeloid cells	Lean control								-3.37111	-1.5675	CD142+ APCs	H12	Lean control		CD142+ APCs	2.59205	2.16599	1.9711	0	0	0	0	0	0	0	0	0	0	0	0	0	1.40837	1.9711	2.16599	2.59205												CD142+ APCs
4.50959	-6.73311	T/NKs	Lean control								6.96163	-0.0154055	CD55+ APCs	H12	Lean control		CD55+ APCs	2.21585	0.645892	1.31455	0.645892	2.79915	1.53272	3.66671	2.68207	0	0	0	0	0	0	0	0	0	0.645892	1.86348	0.645892												CD55+ APCs
-12.663	2.09501	APCs	Lean control								3.03607	-3.00627	CD55+ APCs	H12	Lean control		CD55+ APCs	1.1733	1.1733	2.04095	0	0	0	1.1733	1.1733	0	0	0	0	0	0	0	0	0	0	0	0												CD55+ APCs
6.60469	7.98452	Myeloid cells	Lean control								4.76027	-0.917731	CD55+ APCs	H12	Lean control		CD55+ APCs	1.4708	1.4708	1.88523	0.750268	1.17407	1.88523	2.74267	1.4708	0	0	0.750268	0	0	0	0	0	0	0.750268	0	0												CD55+ APCs
-4.62048	-1.56727	Mesothelium cells	Lean control								0.125325	-3.40947	CD142+ APCs	H12	Lean control		CD142+ APCs	1.40187	1.40187	0.92877	0	0	0	0	0	0.92877	0.92877	1.40187	0	0	0	0	0	0.92877	1.40187	2.58408	1.40187												CD142+ APCs
9.20104	4.72709	Myeloid cells	Lean control								6.36696	-0.279117	CD55+ APCs	H12	Lean control		CD55+ APCs	1.10742	1.80276	1.80276	0	2.31446	2.72036	1.62	1.3962	0	0	1.10742	0	0	0	0	0	0.699762	0.699762	0.699762	0												CD55+ APCs
2.47422	-7.8975	T/NKs	Lean control								-4.22741	-3.48684	CD142+ APCs	H12	Lean control		CD142+ APCs	1.92535	0	0	0.775422	0	0	0	0	0	0	0.775422	0	0	0.775422	1.20687	0	2.21926	2.92169	2.44613	1.92535												CD142+ APCs
-3.6997	-3.37266	Mesothelium cells	Lean control								2.93001	0.236309	CD9+ APCs	H12	Lean control		CD9+ APCs	1.8167	2.89987	1.94736	0	0.999595	2.80061	0	2.63037	1.48938	2.26029	0.619818	2.26029	0	0.999595	0	0	2.0629	0.999595	1.8167	0												CD9+ APCs
-6.45073	-5.29992	Mesothelium cells	Lean control								6.05752	-0.408222	CD55+ APCs	H12	Lean control		CD55+ APCs	1.84958	1.0245	1.69823	0	2.83741	1.30252	2.53426	2.09714	0	1.0245	0	0.638087	0	0	0	0	0.638087	0	1.84958	0.638087												CD55+ APCs
10.2963	5.26824	Myeloid cells	Lean control								-2.00267	-3.90862	CD142+ APCs	H12	Lean control		CD142+ APCs	0.985962	0	0	0	0	0	0	0	0	0	0.985962	0	0	0	0	0	0.985962	2.04402	2.24092	2.78028												CD142+ APCs
1.02399	-7.23839	T/NKs	Lean control								-1.86429	-0.229196	ICAM1+ APCs	H12	Lean control		ICAM1+ APCs	1.52487	1.02864	1.02864	1.52487	0	0	0	0	0	0	1.85502	0	0	1.02864	0	0	1.02864	2.30122	2.1028	1.85502												ICAM1+ APCs
-3.17155	-4.22834	Mesothelium cells	Lean control								-2.38477	-1.53603	CD142+ APCs	H12	Lean control		CD142+ APCs	0.803026	2.12748	1.54689	0	0	0	0	0	0	1.24259	1.54689	0.803026	0.803026	0	0	0	1.54689	2.49243	1.96871	2.26447												CD142+ APCs
1.6989	-7.85762	T/NKs	Lean control								2.52773	-0.128393	CD9+ APCs	H12	Lean control		CD9+ APCs	1.00963	1.50167	1.00963	0.771524	1.82998	1.91917	2.6655	0.771524	1.20181	1.62348	0.771524	4.3611	0	0	0	0.771524	2.00105	0.458393	1.50167	1.00963												CD9+ APCs
8.04722	7.66528	Myeloid cells	Lean control								-1.56266	-1.08387	CD142+ APCs	H12	Lean control		CD142+ APCs	1.51871	1.02359	0	0	0	0	0	1.02359	1.02359	1.02359	1.84838	3.25672	0	0	0	0	0	2.4595	2.93554	2.72558												CD142+ APCs
-7.21283	7.90515	APCs	Lean control								-2.5737	-1.67582	CD142+ APCs	H12	Lean control		CD142+ APCs	1.91732	0	0.67657	0	0	0	0	0	0	0	1.58278	0	0	0	1.07645	0	2.05025	1.76398	2.4543	0												CD142+ APCs
7.6986	7.63271	Myeloid cells	Lean control								2.11911	-2.22242	CD142+ APCs	H12	Lean control		CD142+ APCs	1.77798	2.18252	0	0	0.6849	0	0	0	0	1.3739	1.77798	0	0	0	0	0	0.6849	0.6849	2.75707	1.0876												CD142+ APCs
-8.3677	7.65686	APCs	Lean control								1.91516	0.856406	CD9+ APCs	H12	Lean control		CD9+ APCs	1.42597	2.53319	1.42597	0	0	0.719771	0	0.719771	1.42597	0	1.13396	3.14127	0	0	0.719771	0	1.13396	1.6517	1.42597	1.13396												CD9+ APCs
8.22753	5.74973	Myeloid cells	Lean control								-3.21166	-1.68508	CD142+ APCs	H12	Lean control		CD142+ APCs	1.98384	0	1.98384	1.41956	0	0	0	0	0.942989	0	0	0	0	0	0	0	1.41956	3.26126	2.71528	3.19927												CD142+ APCs
-6.4951	8.67957	APCs	Lean control								0.596369	-0.8851	CD9+ APCs	H12	Lean control		CD9+ APCs	0.986911	3.13018	1.47382	0	0	0	0	1.47382	1.79986	1.79986	3.44339	2.24227	0	0	0	0	3.05378	0.986911	2.67163	0.986911												CD9+ APCs
-5.17295	-4.98955	Mesothelium cells	Lean control								-4.40198	3.90265	ICAM1+ APCs	H12	Lean control		ICAM1+ APCs	1.45661	0.600397	0.97293	0.600397	0	0	0	0	0	0	0	0	0	0	2.02587	0	1.63202	2.76072	2.3077	1.63202												ICAM1+ APCs
-4.98357	-2.3624	Mesothelium cells	Lean control								5.37075	-0.749044	CD55+ APCs	H12	Lean control		CD55+ APCs	1.77332	2.12053	1.90292	1.44933	3.20424	2.45064	1.44933	3.02342	0	0	0.59612	1.90292	0	0	0	0	0.59612	0.59612	1.77332	1.44933												CD55+ APCs
10.5427	5.21765	Myeloid cells	Lean control								-2.64975	-2.45151	CD142+ APCs	H12	Lean control		CD142+ APCs	1.91984	1.67988	1.67988	0.898114	0	0	0	0	0	0	0.898114	0	0	0	0	0	1.36352	1.36352	2.83349	2.27519												CD142+ APCs
-4.85303	-2.60284	Mesothelium cells	Lean control								-2.2778	-3.7148	CD142+ APCs	H12	Lean control		CD142+ APCs	1.58012	0	0	0	0	0.826446	0	1.27267	0	0	1.27267	0	0	0	0.826446	0	1.27267	2.87398	3.12887	2.00498												CD142+ APCs
6.75426	8.16219	Myeloid cells	Lean control								6.2609	-2.18949	CD55+ APCs	H12	Lean control		CD55+ APCs	1.51829	1.84793	1.02325	0	2.83556	1.02325	3.5514	2.09542	0	0	0	0	0	0	0	0	0	0	1.84793	2.29365												CD55+ APCs
2.38599	-8.01833	T/NKs	Lean control								6.35938	-2.87619	CD55+ APCs	H12	Lean control		CD55+ APCs	2.71586	2.34294	1.7415	0	2.34294	0	2.71586	3.65447	0	0	0	0	0	0	2.34294	0	0	0	1.7415	0												CD55+ APCs
-7.38085	7.18933	APCs	Lean control								-3.09844	-3.45538	CD142+ APCs	H12	Lean control		CD142+ APCs	2.1008	0	1.52309	1.2211	0	0	0.78639	0.78639	0	0	1.94266	0	0	0	0	0	1.2211	2.1008	2.23732	1.75472												CD142+ APCs
3.32536	-7.5287	T/NKs	Lean control								-0.498038	-2.97584	CD142+ APCs	H12	Lean control		CD142+ APCs	0.852204	1.30552	0	0.852204	0	0	0	0	1.30552	0	1.6163	1.30552	0.852204	0	0	0	2.57286	2.57286	1.30552	1.30552												CD142+ APCs
7.94513	-3.16218	T/NKs	Lean control								-1.12494	-2.25188	CD142+ APCs	H12	Lean control		CD142+ APCs	1.81537	0.826735	0	0.826735	0.826735	0	0	0	0	0	0	0	0	0	0	0	0.826735	2.94453	2.30268	2.00542												CD142+ APCs
6.09711	-6.84951	T/NKs	Lean control								2.13774	-0.548804	CD9+ APCs	H12	Lean control		CD9+ APCs	1.12362	1.41439	1.97795	0.711964	1.12362	0	0	1.12362	1.97795	1.41439	3.03119	3.79764	0	0	0	0	1.12362	2.3362	1.12362	0.711964												CD9+ APCs
6.76566	8.38291	Myeloid cells	Lean control								-0.998884	-3.22315	CD142+ APCs	H12	Lean control		CD142+ APCs	1.53374	1.23071	1.23071	0	0	0	0	0	0	0	0	0	0	0	0	0	0	1.53374	2.47708	0												CD142+ APCs
-6.7636	6.64598	APCs	Lean control								-3.8532	1.38782	ICAM1+ APCs	H12	Lean control		ICAM1+ APCs	2.22629	0	1.2124	0.779681	0	0	0	0	0	0	1.51344	0	0	0.779681	0	0	1.2124	2.22629	2.45333	1.51344												ICAM1+ APCs
-6.68733	-3.31987	Mesothelium cells	Lean control								-1.29893	-2.61705	CD142+ APCs	H12	Lean control		CD142+ APCs	2.8063	1.16976	1.16976	0	0	0	0	0	0	1.69423	0	0	0	0	0	0	1.16976	2.49372	2.49372	2.0365												CD142+ APCs
-5.15976	-5.13074	Mesothelium cells	Lean control								-5.04838	1.43424	ICAM1+ APCs	H12	Lean control		ICAM1+ APCs	1.84605	0.84745	1.29948	0	0	0	0	0	0	0	0	0	0	0	0	0	2.03711	2.03711	3.04478	1.84605												ICAM1+ APCs
-4.86431	-5.95544	Mesothelium cells	Lean control								-4.27113	1.11053	ICAM1+ APCs	H12	Lean control		ICAM1+ APCs	1.64501	1.41968	1.64501	0	0	0	0	0	0	0.715525	1.12834	0	0	0	0.715525	0	2.34251	1.98397	2.68023	1.98397												ICAM1+ APCs
-5.53319	-3.20551	Mesothelium cells	Lean control								-3.65243	-2.71041	CD142+ APCs	H12	Lean control		CD142+ APCs	2.09551	1.34855	1.6635	0	0	0	0	0	0	0.886212	0.886212	0	0	0	0	0	2.51829	2.62708	2.89652	2.51829												CD142+ APCs
8.59519	3.98549	Myeloid cells	Lean control								6.95162	-0.218137	CD55+ APCs	H12	Lean control		CD55+ APCs	0.808438	1.78802	2.39381	0	1.24956	2.39381	1.78802	2.39381	0	0.808438	0	0	0	0	0	0	0	0	0	0												CD55+ APCs
6.86549	8.94069	Myeloid cells	Lean control								-2.09622	-3.82998	CD142+ APCs	H12	Lean control		CD142+ APCs	2.13282	1.2469	1.2469	0	0	0	0	0	0	0	2.59508	0	0	0	0	0	0	2.76489	2.76489	2.76489												CD142+ APCs
6.79422	8.42946	Myeloid cells	Lean control								7.69324	0.557797	CD55+ APCs	H12	Lean control		CD55+ APCs	1.48349	1.2687	1.66021	0.994791	2.73989	3.42825	4.30783	2.41814	0	0	0	0.616309	0	0	0	0	0.994791	0	1.48349	0												CD55+ APCs
-4.92044	-4.08548	Mesothelium cells	Lean control								-2.42256	-1.57772	CD142+ APCs	H12	Lean control		CD142+ APCs	1.06999	1.57499	0	0	0	0	0	0	0	0	1.06999	1.06999	1.06999	0	0	0	0	2.79256	1.57499	1.90895												CD142+ APCs
2.55543	7.19611	Eodothelial cells	Lean control								-3.10365	-3.12748	CD142+ APCs	H12	Lean control		CD142+ APCs	1.76719	0	0	0.794617	0	0	0	0	0.794617	0	1.23174	0	0	0	0	0	1.23174	2.37106	1.76719	1.76719												CD142+ APCs
-6.13035	-4.11845	Mesothelium cells	Lean control								-3.43226	-2.30125	CD142+ APCs	H12	Lean control		CD142+ APCs	0.844413	0.844413	0.844413	0	0	0	0	0	0	0	0.844413	0	0	0	0	0	1.6054	2.45212	2.33081	1.6054												CD142+ APCs
2.52231	7.96209	Eodothelial cells	Lean control								-4.50523	-2.01475	CD142+ APCs	H12	Lean control		CD142+ APCs	1.91526	1.91526	1.76197	0	0	0	0	0	0	1.07486	1.35953	0	0	0	0.675383	0	2.67463	3.29766	1.91526	2.04814												CD142+ APCs
3.90511	-8.35506	T/NKs	Lean control								-3.77594	2.2842	ICAM1+ APCs	H12	Lean control		ICAM1+ APCs	1.43326	1.88504	1.88504	0	0	0	0	0.954037	0	0.586722	0.954037	0	0	0	1.75587	2.56274	0.954037	2.35868	2.19509	1.88504												ICAM1+ APCs
5.49563	-7.7812	T/NKs	Lean control								-3.90034	-3.63168	CD142+ APCs	H12	Lean control		CD142+ APCs	2.01582	0	0.73452	0.73452	0	0	0	0	0.73452	0	0	0	0	0	1.44773	0	1.44773	3.07293	1.85979	1.1534												CD142+ APCs
5.25685	-6.12748	T/NKs	Lean control								5.3855	-1.47975	CD55+ APCs	H12	Lean control		CD55+ APCs	0	1.36255	1.67881	0.897339	1.91872	2.53564	0	1.67881	0	0	0	0	0	0	0	0	0	1.36255	0	0												CD55+ APCs
-6.29583	-3.01695	Mesothelium cells	Lean control								-3.43945	-2.20006	CD142+ APCs	H12	Lean control		CD142+ APCs	2.47747	0	0	0	0	0	1.03621	0	0	0	1.03621	0	1.03621	0	0	0	0	2.11312	2.74394	2.11312												CD142+ APCs
-7.90103	7.39315	APCs	Lean control								3.56044	-1.97775	CD55+ APCs	H12	Lean control		CD55+ APCs	1.89932	2.37393	1.44609	1.23398	2.11681	1.44609	0	0.964412	0	0	1.23398	0	0	0	0	0	0	1.89932	2.29534	0.594223												CD55+ APCs
7.16438	-3.99396	T/NKs	Lean control								5.52164	0.098789	CD55+ APCs	H12	Lean control		CD55+ APCs	0.834995	1.59217	0.834995	0	2.7313	0	0	1.59217	0	0	0	0	0	0	0.834995	2.0181	1.2836	1.59217	0.834995	0.834995												CD55+ APCs
7.27317	-4.69692	T/NKs	Lean control								5.3617	-1.25503	CD55+ APCs	H12	Lean control		CD55+ APCs	1.71746	1.84563	1.84563	1.18943	1.71746	2.63544	0.566297	2.87684	0	0	0.566297	0.925631	0	0	1.39796	0	1.39796	0.566297	0.566297	0												CD55+ APCs
7.84819	7.88254	Myeloid cells	Lean control								-4.49311	1.82019	ICAM1+ APCs	H12	Lean control		ICAM1+ APCs	2.06854	1.91118	0.766494	0	0	0	0	0	0	1.49439	2.32412	0.766494	0	0	1.19526	0	2.32412	1.72434	2.84088	2.06854												ICAM1+ APCs
-6.7849	-3.99041	Mesothelium cells	Lean control								-4.37863	-2.05969	CD142+ APCs	H12	Lean control		CD142+ APCs	2.37609	1.08267	1.59028	0.681215	0.681215	0	0	0	0	1.08267	0	0	0	0	0.681215	0	0.681215	2.37609	2.54281	1.77179												CD142+ APCs
8.33114	-5.69754	T/NKs	Lean control								-0.77592	1.80536	ICAM1+ APCs	H12	Lean control		ICAM1+ APCs	1.18342	0.757417	1.48121	0	0	0	0	0	0	1.18342	1.48121	0	0	0.757417	0	0	0	2.68055	2.95095	0.757417												ICAM1+ APCs
-2.71636	-5.25126	Mesothelium cells	Lean control								-1.93078	-2.64122	CD142+ APCs	H12	Lean control		CD142+ APCs	1.04342	1.04342	1.04342	0	0	1.04342	0	0	1.04342	0	1.04342	0	0	0	0	0	0	2.75438	3.05532	1.87437												CD142+ APCs
-3.1639	-4.3889	Mesothelium cells	Lean control								-2.05675	-0.298791	ICAM1+ APCs	H12	Lean control		ICAM1+ APCs	2.00564	0	0	0	0	0	0	0	0	0	2.46114	0	0	1.14538	0	0	1.6653	2.46114	2.77292	1.14538												ICAM1+ APCs
-12.5403	2.11039	APCs	Lean control								-4.92132	3.15803	ICAM1+ APCs	H12	Lean control		ICAM1+ APCs	2.11105	1.36168	0.896651	0	0	0	0	1.15596	0	0.545627	0	0	0.545627	0	0.545627	0	2.19529	2.53457	1.67787	1.67787												ICAM1+ APCs
-3.97386	-6.61572	Mesothelium cells	Lean control								-4.55643	3.08709	ICAM1+ APCs	H12	Lean control		ICAM1+ APCs	1.09318	1.60291	0.689072	0.689072	0	0	0	0	0	0	0.689072	0	0	0	0	0	1.09318	2.29524	1.60291	1.09318												ICAM1+ APCs
-4.99424	-5.61217	Mesothelium cells	Lean control								6.87938	0.788831	CD55+ APCs	H12	Lean control		CD55+ APCs	1.09715	1.38465	1.60768	1.94403	2.94236	1.38465	3.58138	2.30061	0	0	0	0	0	0	0.692049	3.43186	0	0	0.692049	0												CD55+ APCs
8.30591	-3.19258	T/NKs	Lean control								6.99486	-1.58537	CD55+ APCs	H12	Lean control		CD55+ APCs	1.49775	1.00643	0.624817	0	2.26996	1.28197	2.17602	3.0427	0	0.624817	0.624817	0	0	0	1.00643	0	0	0.624817	1.00643	0												CD55+ APCs
-5.27577	-5.4322	Mesothelium cells	Lean control								-1.03372	-4.1547	CD142+ APCs	H12	Lean control		CD142+ APCs	0	0	0	0	0	0	0	0	0	0	0	0	0	0	0	0	0	0	1.81033	1.81033												CD142+ APCs
7.6828	-5.31186	T/NKs	Lean control								0.756421	-2.69232	CD142+ APCs	H12	Lean control		CD142+ APCs	1.8684	1.8684	2.06019	0	0	0	0	0	0	0.862674	0	0	0.862674	0	0	0	1.31881	1.6309	2.22104	2.35957												CD142+ APCs
3.88042	-1.36082	B cells	Lean control								-2.19338	0.106799	ICAM1+ APCs	H12	Lean control		ICAM1+ APCs	1.93553	1.37721	1.37721	0	0	0	0	0	0	0	1.93553	0	0	0	0	0	1.37721	2.29168	2.29168	1.93553												ICAM1+ APCs
-12.1248	2.06605	APCs	Lean control								-4.06686	-3.69236	CD142+ APCs	H12	Lean control		CD142+ APCs	1.69194	0	0.906914	0.906914	0	0	0	0	0	0	0	0	0	0	1.37456	0	0	2.28849	2.7579	1.69194												CD142+ APCs
0.508092	-6.62932	T/NKs	Lean control								-0.408098	-2.67545	CD142+ APCs	H12	Lean control		CD142+ APCs	0.937378	1.73339	1.41258	1.9759	0	0	0	0	0.937378	0	0.937378	0	0	0	0	0	0.937378	2.97753	2.33405	1.9759												CD142+ APCs
5.09608	-6.33785	T/NKs	Lean control								7.50153	0.726255	CD55+ APCs	H12	Lean control		CD55+ APCs	1.28802	0.628714	1.50425	0	2.64816	3.20398	1.9638	2.70826	0	0	0	0	0	0	1.01174	0	0	0	1.28802	0												CD55+ APCs
-3.30202	-2.04993	Mesothelium cells	Lean control								5.75554	-1.26743	CD55+ APCs	H12	Lean control		CD55+ APCs	1.63024	1.31821	1.86771	0.862199	2.68673	2.35883	0.862199	2.93326	0	0	0	0.862199	0	0	0	0	0	1.31821	0.862199	0.862199												CD55+ APCs
-5.55669	-3.17059	Mesothelium cells	Lean control								-3.32512	-2.19964	CD142+ APCs	H12	Lean control		CD142+ APCs	3.17537	1.2665	0	0	0	0	0	0	0	0	1.2665	0	0	0	0	0	1.2665	0	3.36842	2.62046												CD142+ APCs
2.35499	-8.54462	T/NKs	Lean control								-3.10199	-2.48411	CD142+ APCs	H12	Lean control		CD142+ APCs	1.40383	0.930348	1.40383	0	0	0	0	0	0	0	0.930348	0	0	0	0	0	0.930348	1.72387	2.79447	1.72387												CD142+ APCs
7.93209	-3.94027	T/NKs	Lean control								-3.70407	-2.9432	CD142+ APCs	H12	Lean control		CD142+ APCs	2.47697	0.939177	0.939177	0.939177	0	0	0	0	0	0	0	0	0	0	0.939177	0	1.41482	2.59995	3.12721	0												CD142+ APCs
-5.34544	-4.95272	Mesothelium cells	Lean control								1.26841	-1.74044	CD142+ APCs	H12	Lean control		CD142+ APCs	2.43063	0.586333	1.75515	0	1.43259	2.35789	0.586333	1.60682	0.953498	1.75515	1.22147	1.75515	0	0	0	0	1.60682	2.35789	3.0414	1.99865												CD142+ APCs
6.92363	7.97495	Myeloid cells	Lean control								-3.52645	-2.80343	CD142+ APCs	H12	Lean control		CD142+ APCs	0.868734	0	1.87726	0	0.868734	0	0	0	0	0.868734	0	0	0	0	1.63932	0	1.63932	1.32649	2.36905	2.23037												CD142+ APCs
7.51218	-6.10206	T/NKs	Lean control								6.45876	-1.6815	CD55+ APCs	H12	Lean control		CD55+ APCs	1.22431	1.75849	1.75849	0.788872	2.73508	2.36154	1.94656	1.94656	0	0	0	0	0	0	0	0	0	0	2.36154	0												CD55+ APCs
7.54466	-8.85579	T/NKs	Lean control								2.2187	1.99835	ICAM1+ APCs	H12	Lean control		ICAM1+ APCs	2.11513	0	1.99868	0	0.647798	1.86686	0	0	0	0	1.03768	1.03768	0	0	0	0	1.71499	0.647798	0.647798	0												ICAM1+ APCs
8.21659	-9.72378	T/NKs	Lean control								6.35471	-2.00635	CD55+ APCs	H12	Lean control		CD55+ APCs	1.99745	1.57322	1.99745	1.06852	2.29438	2.86577	2.228	2.86577	0	0	0.49288	0.49288	0	0.49288	0	0	0.49288	1.06852	1.43154	1.26641												CD55+ APCs
9.26362	-8.63072	T/NKs	Lean control								6.45638	1.2599	CD55+ APCs	H12	Lean control		CD55+ APCs	1.79767	2.06988	1.42244	1.56374	2.85449	2.28363	2.65453	2.45964	0	0	0.48824	0	0	0	0.814874	0.814874	0	0.48824	1.06068	0												CD55+ APCs
5.73041	-8.51801	T/NKs	Lean control								-1.50285	-1.80848	CD142+ APCs	H12	Lean control		CD142+ APCs	1.47538	2.04709	2.04709	0	0	0	0	0.98818	0	0.98818	0	0	0	0	0	0	0	2.54979	2.40857	1.47538												CD142+ APCs
-9.90648	4.44786	APCs	Lean control								-4.33274	-3.30884	CD142+ APCs	H12	Lean control		CD142+ APCs	2.26392	0	1.24215	0.802686	0	0	0	0	0	0	0.802686	0	0	0.802686	1.96818	0	1.24215	2.83379	2.83379	1.77937												CD142+ APCs
7.13522	8.28818	Myeloid cells	Lean control								-2.64145	-1.82048	CD142+ APCs	H12	Lean control		CD142+ APCs	1.41204	1.12153	1.82032	0	0	0	0	0	0.710382	1.63687	0	0	0	0	0	0	1.97528	2.67083	2.22766	1.63687												CD142+ APCs
-5.41836	8.46953	APCs	Lean control								0.353615	0.468329	CD9+ APCs	H12	Lean control		CD9+ APCs	2.38706	2.38706	0	0.973391	1.45717	0	0	0	0	2.52799	1.78183	2.86043	0	0	0	0	1.78183	2.86043	2.02652	1.45717												CD9+ APCs
-4.56604	-4.22308	Mesothelium cells	Lean control								6.29048	-1.27589	CD55+ APCs	H12	Lean control		CD55+ APCs	0.949012	1.21632	0.949012	1.21632	2.09485	2.77508	1.99233	1.42703	0	0.949012	0	0.583097	0	0	0	0	0.583097	1.21632	1.21632	0												CD55+ APCs
7.04154	8.01578	Myeloid cells	Lean control								6.31138	-0.706918	CD55+ APCs	H12	Lean control		CD55+ APCs	1.56774	1.06398	1.06398	1.06398	0.667289	1.06398	2.84095	2.35037	0	0	0.667289	0	0	0	1.06398	0	0	0.667289	1.90116	0												CD55+ APCs
7.02689	7.62043	Myeloid cells	Lean control								-2.88309	-0.940902	CD142+ APCs	H12	Lean control		CD142+ APCs	1.05086	0	1.05086	0	1.05086	0	0	0	0	0	0	0	0	0	1.05086	0	2.13304	3.6429	2.87588	2.13304												CD142+ APCs
-6.46041	8.46438	APCs	Lean control								1.65191	-1.90392	CD142+ APCs	H12	Lean control		CD142+ APCs	0	0	1.36951	0.902884	0	0	0	0	0.902884	1.36951	1.68642	1.68642	0	0	0	0	1.36951	2.12029	1.68642	1.36951												CD142+ APCs
3.38313	7.50721	Eodothelial cells	Lean control								1.60905	-1.08947	CD9+ APCs	H12	Lean control		CD9+ APCs	2.31459	2.11585	2.11585	0	0	1.86756	0	0	2.48031	1.86756	2.62242	2.11585	0	0	0	0	1.03821	2.11585	2.48031	1.5365												CD9+ APCs
7.21373	-8.45307	T/NKs	Lean control								-4.47538	-0.737884	CD142+ APCs	H12	Lean control		CD142+ APCs	1.36783	1.58973	0.680877	0	0	0	0	0	0	1.08222	1.58973	1.08222	0	0	0	0	1.77122	2.05787	2.54218	2.37547												CD142+ APCs
-6.24063	7.67288	APCs	Lean control								-4.34207	4.04507	ICAM1+ APCs	H12	Lean control		ICAM1+ APCs	1.53688	1.53688	1.53688	0	0	0	0	1.53688	0	0.796016	0.796016	0	0	0	0	0	1.7693	2.48075	2.74729	1.53688												ICAM1+ APCs
-5.66366	-2.34226	Mesothelium cells	Lean control								5.99974	-0.00879851	CD55+ APCs	H12	Lean control		CD55+ APCs	2.49975	1.88551	2.13452	0	2.87746	2.33371	3.59461	1.88551	0	1.55318	0	0	0	0	0	0	1.05195	0	1.05195	0												CD55+ APCs
8.9927	-8.80904	T/NKs	Lean control								-3.83588	-2.60251	CD142+ APCs	H12	Lean control		CD142+ APCs	1.47088	1.69942	1.47088	1.47088	0.750327	0	0	0	0	1.17415	1.47088	0	0	0	0	0	2.29672	2.40327	2.49954	2.04202												CD142+ APCs
6.80682	7.60214	Myeloid cells	Lean control								-1.4468	-4.08745	CD142+ APCs	H12	Lean control		CD142+ APCs	1.83115	1.28662	1.28662	1.28662	0	0	0	0	0	0	0	0	1.83115	0	0	0	1.28662	1.28662	2.8168	1.28662												CD142+ APCs
1.78639	-8.59421	T/NKs	Lean control								6.06708	1.07617	CD55+ APCs	H12	Lean control		CD55+ APCs	0	1.53753	0.54848	1.36672	2.117	1.53753	2.91965	2.6498	0	0	0	0	0	0	0	1.1606	0	0.900666	1.36672	0.54848												CD55+ APCs
8.28927	-8.4858	T/NKs	Lean control								-0.88172	-0.976151	CD9+ APCs	H12	Lean control		CD9+ APCs	1.32243	2.48575	1.87259	0	0	2.48575	0	0	0	2.48575	0	0	0	0	0	0	1.87259	2.48575	3.13638	2.48575												CD9+ APCs
-5.68161	-3.15885	Mesothelium cells	Lean control								0.649403	-2.17621	CD142+ APCs	H12	Lean control		CD142+ APCs	1.24734	1.24734	0	0	0	0	0	0	0.806717	1.24734	0	2.84066	0	0	0	0	1.78543	2.49855	1.97446	0.806717												CD142+ APCs
7.86	-3.12109	T/NKs	Lean control								0.822645	-1.96244	CD142+ APCs	H12	Lean control		CD142+ APCs	1.6018	2.18874	1.09225	1.09225	0	1.09225	0	0	1.09225	1.09225	0	1.93773	0	0	0	0	2.55613	2.38921	2.55613	1.6018												CD142+ APCs
-4.79534	-3.99117	Mesothelium cells	Lean control								-1.73962	1.90762	ICAM1+ APCs	H12	Lean control		ICAM1+ APCs	1.35645	0.673352	2.04454	0	0.673352	0	0	0	0	0	1.57758	0	0	0	0	0	1.07213	2.04454	1.57758	0												ICAM1+ APCs
-3.96163	-3.44435	Mesothelium cells	Lean control								7.31129	-0.430972	CD55+ APCs	H12	Lean control		CD55+ APCs	1.40125	0.703145	1.96299	0	2.79125	2.21493	3.23798	1.40125	0	0	0	0	0	0	0	0	0	0.703145	1.96299	0.703145												CD55+ APCs
8.25871	4.65519	Myeloid cells	Lean control								1.05144	-3.11709	CD142+ APCs	H12	Lean control		CD142+ APCs	1.61619	1.61619	0	0	1.61619	1.10424	0	0	0	1.95314	0	0	0	0	0	0	1.10424	2.20473	2.71593	0												CD142+ APCs
-8.20632	4.91402	APCs	Lean control								6.34248	-1.5474	CD55+ APCs	H12	Lean control		CD55+ APCs	1.06126	1.06126	2.1471	0	2.43318	2.51285	3.58255	1.89762	1.34417	0.665262	0.665262	0	0	0	0.665262	0	1.06126	0.665262	0	0												CD55+ APCs
7.58168	-7.5688	T/NKs	Lean control								-3.51571	-3.25865	CD142+ APCs	H12	Lean control		CD142+ APCs	1.47842	2.94752	1.47842	1.18091	0	0	0	0.755497	0	0	0.755497	0	0	0	0	0	1.89361	0	2.94752	1.70741												CD142+ APCs
6.44733	8.47885	Myeloid cells	Lean control								-4.06819	2.34334	ICAM1+ APCs	H12	Lean control		ICAM1+ APCs	0.681022	1.08241	1.36805	0	0	0	0	0	0	0	1.36805	0	0	0	1.08241	0	1.77147	2.61642	2.17557	1.36805												ICAM1+ APCs
8.50705	7.31921	Myeloid cells	Lean control								-2.61566	-1.57546	CD142+ APCs	H12	Lean control		CD142+ APCs	2.42578	1.00008	0	0	0	0	0	0	0	1.48998	0	0	0	0	0	1.00008	0	2.69111	3.07372	2.9909												CD142+ APCs
1.89399	7.8414	Eodothelial cells	Lean control								-3.15622	-3.00835	CD142+ APCs	H12	Lean control		CD142+ APCs	0	1.96001	0	0	0	0	0	0	0	0	0	0	0	0	0	0	2.31739	2.31739	3.10674	1.39865												CD142+ APCs
3.85807	-1.27878	B cells	Lean control								-4.8056	-1.28424	CD142+ APCs	H12	Lean control		CD142+ APCs	1.02496	0	0	0	0	0	0	0	0	0	0	0	0	0	1.02496	0	2.09777	2.46146	2.09777	2.29606												CD142+ APCs
8.04591	7.5153	Myeloid cells	Lean control								-0.221734	-2.78098	CD142+ APCs	H12	Lean control		CD142+ APCs	1.02508	1.02508	0	0	0	0	0	0	1.02508	2.29622	0	0	0	0	0	0	0	1.85033	2.60352	2.09792												CD142+ APCs
-3.95651	-6.07422	Mesothelium cells	Lean control								6.25832	0.699997	CD55+ APCs	H12	Lean control		CD55+ APCs	1.34038	1.34038	2.08582	1.34038	1.89326	1.89326	1.65455	3.098	0	0	0	0	0	0	0.879726	1.34038	0	0.879726	0.879726	0												CD55+ APCs
-12.3446	3.14659	APCs	Lean control								-0.862907	-1.80057	CD142+ APCs	H12	Lean control		CD142+ APCs	1.20655	1.20655	0.77517	1.20655	0	0	0	0.77517	0	0.77517	2.33869	0	0	0	0	0	1.50694	1.50694	1.92495	1.73763												CD142+ APCs
-5.1469	-4.10388	Mesothelium cells	Lean control								7.13115	-1.15288	CD55+ APCs	H12	Lean control		CD55+ APCs	1.03609	1.31568	1.53393	0	2.11296	1.86478	3.20422	2.95396	0	0	1.31568	0	0	0	1.03609	0	0	0	0	0												CD55+ APCs
-5.1088	7.83733	APCs	Lean control								-4.3411	-0.613875	CD142+ APCs	H12	Lean control		CD142+ APCs	1.75308	2.35562	1.35155	0.67012	0	0	0	0.67012	0	0.67012	1.06779	0	0.67012	0	0	0.67012	2.03879	1.75308	2.15591	1.06779												CD142+ APCs
-4.88166	-4.81654	Mesothelium cells	Lean control								-2.01113	2.28894	ICAM1+ APCs	H12	Lean control		ICAM1+ APCs	2.30142	0.692498	1.09775	0	0	0	0	0	0.692498	1.6084	0.692498	0	0	0	0	0	0	2.88914	1.79068	2.30142												ICAM1+ APCs
-5.99859	7.30414	APCs	Lean control								-0.312677	-0.415271	CD9+ APCs	H12	Lean control		CD9+ APCs	0	0.906386	1.93173	0	0	0	0	0	0	0	2.28769	0	0.906386	0	0	0	2.54967	2.54967	1.69122	1.69122												CD9+ APCs
6.7874	7.69579	Myeloid cells	Lean control								7.26226	-0.619236	CD55+ APCs	H12	Lean control		CD55+ APCs	0.567915	2.06449	2.15708	1.19203	2.58274	2.06449	0	2.24182	0	0	0	0.567915	0	0	0	0	0	0.567915	0	0												CD55+ APCs
-7.93069	6.20211	APCs	Lean control								-1.11451	-2.44086	CD142+ APCs	H12	Lean control		CD142+ APCs	1.62138	0.70063	0.70063	0	0	0	0	0	0	0	1.10858	0.70063	0	0	0.70063	0	0.70063	2.41146	1.62138	1.3975												CD142+ APCs
-6.44751	-2.96918	Mesothelium cells	Lean control								-2.49733	1.8925	ICAM1+ APCs	H12	Lean control		ICAM1+ APCs	1.74803	0	1.93573	0	0	0	0	0	0	0	0	0	0	0	0	0	1.2154	1.93573	2.0937	1.74803												ICAM1+ APCs
-5.62494	-5.85018	Mesothelium cells	Lean control								-4.46247	-2.16762	CD142+ APCs	H12	Lean control		CD142+ APCs	1.99778	0	1.26669	1.26669	0	0	0	0	0	0	0	0	0	0	0	0	1.26669	3.27679	3.41162	2.15724												CD142+ APCs
-5.48884	-3.15332	Mesothelium cells	Lean control								-0.790851	-4.07574	CD142+ APCs	H12	Lean control		CD142+ APCs	1.51676	2.0937	2.0937	0	0	0	0	0	0	0	0	0	0	0	0	0	0	2.0937	3.38302	2.45722												CD142+ APCs
-5.52455	8.60973	APCs	Lean control								-2.24069	-2.74875	CD142+ APCs	H12	Lean control		CD142+ APCs	1.45064	1.45064	0	1.45064	0	0	0	0	0	1.67793	0	0	0	0	0.7365	0	1.15601	1.863	1.67793	1.863												CD142+ APCs
-2.64566	-3.12946	Mesothelium cells	Lean control								-1.9539	1.48686	ICAM1+ APCs	H12	Lean control		ICAM1+ APCs	1.07645	1.07645	1.36132	0	0	0	0	0	1.36132	0	1.36132	0	0	1.36132	0	0	0.67657	1.76398	2.67688	1.07645												ICAM1+ APCs
8.2774	3.85572	Myeloid cells	Lean control								-0.897629	-2.10185	CD142+ APCs	H12	Lean control		CD142+ APCs	0	0	0	0	0	0	1.25455	0	0	0	1.25455	0	0	0	0	0	0	2.92014	3.83109	1.79385												CD142+ APCs
2.13822	-8.50423	T/NKs	Lean control								-3.48598	-0.0798721	ICAM1+ APCs	H12	Lean control		ICAM1+ APCs	1.48323	0	1.48323	0	0	0	0	0	0	0	1.48323	0	0	0	1.48323	0	1.81005	2.41783	3.21286	2.25317												ICAM1+ APCs
7.98943	3.42446	Myeloid cells	Lean control								3.09145	-3.07651	CD55+ APCs	H12	Lean control		CD55+ APCs	0	0	0	0	0	0	1.38267	1.38267	0	0	0	0	0	0	0.913391	0	1.94176	1.70079	1.70079	0												CD55+ APCs
-4.62161	-4.91151	Mesothelium cells	Lean control								-1.10223	-2.63239	CD142+ APCs	H12	Lean control		CD142+ APCs	0	1.49426	1.49426	0	0	1.00357	2.06839	1.00357	1.00357	2.06839	0	0	0	0	1.00357	0	2.06839	2.90581	2.90581	0												CD142+ APCs
-5.05799	-2.67762	Mesothelium cells	Lean control								7.11198	-0.652418	CD55+ APCs	H12	Lean control		CD55+ APCs	1.54996	1.04929	1.88204	0.656388	3.01965	2.81976	3.01965	2.9733	0.656388	1.04929	0	0	0	0	0	0	0.656388	0.656388	1.88204	0												CD55+ APCs
9.20364	4.89265	Myeloid cells	Lean control								-1.97659	1.25668	ICAM1+ APCs	H12	Lean control		ICAM1+ APCs	0.739749	1.86827	1.68299	0	0	0	0	0	1.68299	0	1.45541	0	0	0	0.739749	1.86827	1.45541	2.02452	1.16028	2.02452												ICAM1+ APCs
-6.07418	-4.5925	Mesothelium cells	Lean control								4.62864	-0.873998	CD55+ APCs	H12	Lean control		CD55+ APCs	0	1.75474	1.75474	1.06911	2.52386	3.32428	3.09288	2.66649	0.6711	1.75474	0	1.35304	0	0	0	0	0	0	1.06911	0												CD55+ APCs
6.73101	8.26743	Myeloid cells	Lean control								5.33411	1.88196	CD55+ APCs	H12	Lean control		CD55+ APCs	0	0.443146	1.79482	0.443146	1.96482	1.58989	0	2.23687	0	0.983127	0.443146	0	0.443146	0	1.96482	1.6976	0	0.443146	1.33184	0.443146												CD55+ APCs
-3.70478	-4.44607	Mesothelium cells	Lean control								-4.62933	-1.67261	CD142+ APCs	H12	Lean control		CD142+ APCs	0	0.904456	0.904456	0.904456	0	0	0	0	0	1.37148	0	0	0	0	0.904456	1.37148	2.28478	1.37148	2.42428	2.28478												CD142+ APCs
0.652651	7.29757	Eodothelial cells	Lean control								-4.5551	3.08161	ICAM1+ APCs	H12	Lean control		ICAM1+ APCs	1.60299	1.38025	0	0.689122	0	0	0	0	0	0	2.19006	0	0.689122	0	1.939	0.689122	0	1.38025	2.07239	1.38025												ICAM1+ APCs
5.39843	-6.775	T/NKs	Lean control								-1.12886	-3.00524	CD142+ APCs	H12	Lean control		CD142+ APCs	1.6946	1.37699	1.37699	0	0	0	0.908856	0	0.908856	0	0	0	0	0	0	0	0.908856	2.55349	1.93527	2.55349												CD142+ APCs
-5.05192	-2.51759	Mesothelium cells	Lean control								-1.64166	0.49054	ICAM1+ APCs	H12	Lean control		ICAM1+ APCs	1.1186	0	1.63338	1.1186	0	0	0	0	0	1.63338	2.73593	0	0	0	0	0	0	1.97154	2.97273	1.63338												ICAM1+ APCs
6.92415	8.9283	Myeloid cells	Lean control								-2.01792	-2.09991	CD142+ APCs	H12	Lean control		CD142+ APCs	2.19029	1.99473	0	0	0.950713	0	0	0	0.950713	0.950713	0	0	0.950713	0	0	0	0.950713	2.72707	2.19029	1.99473												CD142+ APCs
-11.8253	3.74289	APCs	Lean control								-3.31687	-1.17782	CD142+ APCs	H12	Lean control		CD142+ APCs	1.37755	0.909298	2.12977	0.909298	0	0	0	0	0	0	1.6952	0	0	0	0	0	0	2.43169	2.55417	2.12977												CD142+ APCs
-3.72356	-6.05125	Mesothelium cells	Lean control								-4.34821	-3.19002	CD142+ APCs	H12	Lean control		CD142+ APCs	0.804731	1.24478	1.78245	0.804731	0	0	0	0	0	0	0	0	0	0	0	0	0.804731	2.68082	2.38773	1.97136												CD142+ APCs
6.11601	8.48347	Myeloid cells	Lean control								5.10831	-1.96798	CD55+ APCs	H12	Lean control		CD55+ APCs	1.3614	1.3614	1.3614	0.676617	1.58286	0.676617	2.60814	1.3614	0	0	0	0	0	0	0.676617	0	0	0	1.3614	1.3614												CD55+ APCs
1.48997	-8.7897	T/NKs	Lean control								-2.96136	-2.69014	CD142+ APCs	H12	Lean control		CD142+ APCs	2.71916	1.21232	2.34613	0	0	0	0	1.21232	0	0	0	0	0	0	0	0	1.21232	2.08987	2.71916	2.34613												CD142+ APCs
-3.60714	-5.3925	Mesothelium cells	Lean control								2.88873	-2.01025	CD55+ APCs	H12	Lean control		CD55+ APCs	1.23329	2.79764	0.593787	0	2.20919	0	2.37304	0.96381	0	0	1.62021	1.62021	0	0	0	0	0.593787	1.44535	1.62021	0												CD55+ APCs
6.72968	-3.87228	T/NKs	Lean control								-2.93151	-2.52289	CD142+ APCs	H12	Lean control		CD142+ APCs	1.96448	1.11309	2.21648	1.62678	0	0	0	0	0	0	1.11309	0	0	1.96448	0	0	2.41758	2.41758	2.58493	1.11309												CD142+ APCs
-2.40674	-4.66158	Mesothelium cells	Lean control								6.89659	1.30038	CD55+ APCs	H12	Lean control		CD55+ APCs	0.946593	2.09138	1.21354	0.946593	3.61816	2.26934	4.08338	1.98892	0	0.581353	0	0	0	0	0.946593	0.581353	0	0.946593	0.581353	0.581353												CD55+ APCs
-2.96667	-3.11119	Mesothelium cells	Lean control								-2.56298	2.38867	ICAM1+ APCs	H12	Lean control		ICAM1+ APCs	1.62746	0.460218	1.01278	0.774192	0	0	0	0	0	0.460218	1.20528	0	0	0	0.460218	0	2.54069	0.774192	2.39198	0.774192												ICAM1+ APCs
8.18456	-7.80561	T/NKs	Lean control								4.86507	-1.24879	CD55+ APCs	H12	Lean control		CD55+ APCs	1.69505	2.73777	2.03737	1.69505	1.17045	0	0	2.03737	0	0	0	0.747507	0	0	0	0	0	2.03737	1.69505	0.747507												CD55+ APCs
9.50119	-8.02276	T/NKs	Lean control								-4.70064	2.48885	ICAM1+ APCs	H12	Lean control		ICAM1+ APCs	1.99149	0	1.65204	0	0	0	0	0	0	0	0	0	0	0	0	0	0	2.75758	1.65204	1.65204												ICAM1+ APCs
1.38951	-7.39343	T/NKs	Lean control								-3.38291	-1.92127	CD142+ APCs	H12	Lean control		CD142+ APCs	1.50986	1.01633	1.50986	0	0	0	0	1.01633	0	0	0	0	0	0	0	0	1.50986	1.83882	2.44913	2.08594												CD142+ APCs
0.5751	-7.34457	T/NKs	Lean control								-1.93961	3.19663	ICAM1+ APCs	H12	Lean control		ICAM1+ APCs	1.39487	1.56717	0	0.564524	0	0	0	0	0.564524	0	0	0	0	0	0.923155	0.923155	0.564524	2.15014	1.39487	0.923155												ICAM1+ APCs
6.31752	8.53988	Myeloid cells	Lean control								6.90609	-2.54392	CD55+ APCs	H12	Lean control		CD55+ APCs	1.64881	1.64881	1.64881	1.64881	2.61025	1.98804	1.64881	2.61025	0	0	0	0	0	0	0	0	0	1.13153	1.98804	1.64881												CD55+ APCs
7.70947	3.38981	Myeloid cells	Lean control								4.91415	-2.63508	CD55+ APCs	H12	Lean control		CD55+ APCs	0	1.54515	2.75714	0	3.28918	1.54515	1.54515	2.49039	0	2.12553	0	1.54515	0	0	0	0	1.54515	1.54515	1.54515	2.12553												CD55+ APCs
9.31589	-8.83639	T/NKs	Lean control								2.7356	-0.824638	CD9+ APCs	H12	Lean control		CD9+ APCs	1.00544	2.07096	2.35442	0	1.95527	2.75566	0	0	1.49654	1.28084	1.00544	4.43306	0	0	0.624092	0	0	0	1.95527	1.00544												CD9+ APCs
-5.59242	-4.64107	Mesothelium cells	Lean control								4.70015	-1.038	CD55+ APCs	H12	Lean control		CD55+ APCs	0	1.43545	0.955807	0	2.83367	2.0019	3.89229	1.75826	0	0	0.955807	2.0019	0	0	0.955807	0	1.75826	0	1.75826	0.955807												CD55+ APCs
-6.93104	7.18818	APCs	Lean control								-4.30396	2.2817	ICAM1+ APCs	H12	Lean control		ICAM1+ APCs	1.97017	0	0	0.933333	0	0	0	0	0	0	0	0	0.933333	0	0.933333	0	1.97017	2.32804	3.24601	2.32804												ICAM1+ APCs
-4.84281	-2.21775	Mesothelium cells	Lean control								-3.75599	4.20127	ICAM1+ APCs	H12	Lean control		ICAM1+ APCs	0.688973	1.38003	1.93874	0.688973	0	0	0	0	0	0	1.09304	0	0	0	0	0	1.78479	1.60275	3.28778	0												ICAM1+ APCs
-12.342	1.85511	APCs	Lean control								0.334349	-2.05049	CD142+ APCs	H12	Lean control		CD142+ APCs	0.826807	1.58063	0.826807	0	0	0	0	0.826807	0.826807	2.30279	1.58063	0	0	0	0	0	1.58063	3.85643	2.00553	0												CD142+ APCs
7.03681	-6.19257	T/NKs	Lean control								6.93413	0.247867	CD55+ APCs	H12	Lean control		CD55+ APCs	1.27629	1.81915	1.27629	0	2.80335	0.829275	3.0143	2.72184	1.27629	0	1.81915	0	0	0	0	1.81915	0	1.27629	0.829275	0												CD55+ APCs
-6.82783	7.52239	APCs	Lean control								5.26203	-1.37329	CD55+ APCs	H12	Lean control		CD55+ APCs	1.96571	2.21775	2.32337	0	3.20017	0.704746	2.09965	1.62793	0	1.11405	0.704746	0	0	0	0	0	0.704746	0	1.40364	0												CD55+ APCs
5.96581	8.38645	Myeloid cells	Lean control								-2.45541	1.03149	ICAM1+ APCs	H12	Lean control		ICAM1+ APCs	0.878079	1.3383	0.878079	0	0	0	0	0	0	0	0.878079	0	0	0	0	0	0.878079	2.71222	2.88342	0.878079												ICAM1+ APCs
-4.38742	-3.29929	Mesothelium cells	Lean control								0.0895604	-0.731282	CD9+ APCs	H12	Lean control		CD9+ APCs	0	0	1.52487	0	0	0	0	0	1.52487	1.52487	1.52487	1.52487	0	0	0	0	1.52487	0	3.60944	1.52487												CD9+ APCs
-2.51348	-3.05844	Mesothelium cells	Lean control								6.33889	-1.12776	CD55+ APCs	H12	Lean control		CD55+ APCs	0.944571	1.21122	1.74312	0.579897	3.02754	3.16926	0.944571	2.7177	0	0.579897	0.944571	0	0	0	0.944571	0	0	0.579897	1.59519	0.944571												CD55+ APCs
-4.44204	-4.53407	Mesothelium cells	Lean control								-2.94963	-2.09128	CD142+ APCs	H12	Lean control		CD142+ APCs	1.43789	0.957782	0	0	0	0	0	0	0	0	1.43789	0.957782	0	0	0	0	0.957782	2.92665	2.50482	2.00467												CD142+ APCs
-3.36901	-5.32972	Mesothelium cells	Lean control								1.61199	-0.967106	CD9+ APCs	H12	Lean control		CD9+ APCs	1.14072	2.13435	1.14072	1.43354	0	0	0	0	1.99973	1.43354	1.65976	2.62279	0	0	0	0	1.84412	2.25298	2.13435	0.724893												CD9+ APCs
-6.31929	-4.34914	Mesothelium cells	Lean control								-2.10239	-3.22705	CD142+ APCs	H12	Lean control		CD142+ APCs	2.00913	2.00913	1.44183	0	0	1.44183	0	0	0	0	0.96096	0	0	0	0.96096	0	0.96096	2.00913	2.93153	2.20509												CD142+ APCs
-6.39453	-5.5138	Mesothelium cells	Lean control								-1.83853	-2.37879	CD142+ APCs	H12	Lean control		CD142+ APCs	0.923796	0	1.71497	0.923796	0	0	0	0	0	0	0	0.923796	0	0	0.923796	0	0.923796	2.57647	2.45375	1.95661												CD142+ APCs
-6.00632	-2.83087	Mesothelium cells	Lean control								3.05256	1.58335	CD9+ APCs	H12	Lean control		CD9+ APCs	1.23918	1.7759	0	1.23918	0	0	0	0	0	0	0	2.58505	0	0	1.7759	1.7759	1.7759	1.23918	1.23918	0												CD9+ APCs
-2.89007	-4.45586	Mesothelium cells	Lean control								-3.73418	2.15411	ICAM1+ APCs	H12	Lean control		ICAM1+ APCs	1.18107	1.7076	1.7076	0	0	0	0	0.561109	0	0	0.918381	0	0	0	0	0	0	1.83551	1.94889	1.56089												ICAM1+ APCs
-3.13959	-3.91024	Mesothelium cells	Lean control								5.46684	-2.30372	CD55+ APCs	H12	Lean control		CD55+ APCs	0	0.985225	1.47174	0	3.83551	1.47174	2.54545	2.96849	0	0	0	0	0	0	0	0	0	1.79762	1.47174	0												CD55+ APCs
-4.02372	-2.30474	Mesothelium cells	Lean control								5.63048	-0.779228	CD55+ APCs	H12	Lean control		CD55+ APCs	2.047	1.70409	2.40847	1.1781	3.5474	3.92119	4.08519	2.81765	0	0.753349	1.1781	1.1781	0	0.753349	0	0	0.753349	0	1.1781	1.1781												CD55+ APCs
-3.06094	-4.96067	Mesothelium cells	Lean control								-1.42187	-4.1483	CD142+ APCs	H12	Lean control		CD142+ APCs	2.25508	0	2.25508	0	0	0	0	0	0	0	0	0	0	0	0	1.66166	1.66166	2.62497	3.10639	2.62497												CD142+ APCs
1.13464	7.40666	Eodothelial cells	Lean control								7.24047	-0.332025	CD55+ APCs	H12	Lean control		CD55+ APCs	1.60093	1.93679	1.60093	1.7829	3.24786	0	3.28559	0.68784	0	1.37832	0.68784	0	0	0	0	0	0.68784	0	1.93679	1.09153												CD55+ APCs
-5.68092	-5.22842	Mesothelium cells	Lean control								5.97522	0.276565	CD55+ APCs	H12	Lean control		CD55+ APCs	1.66356	0.727316	2.00379	0	1.84808	2.36327	1.43712	1.66356	0	0.727316	0	0	0	0	0	0	0	1.66356	2.00379	0												CD55+ APCs
-6.3902	-3.1566	Mesothelium cells	Lean control								-0.476515	-3.50396	CD142+ APCs	H12	Lean control		CD142+ APCs	2.27817	0.811486	0.811486	0	0	0	0	0	0	0	0.811486	0	0	0	0	0.811486	1.79259	1.25348	3.15796	1.55893												CD142+ APCs
7.43538	-3.90841	T/NKs	Lean control								7.1488	1.13015	CD55+ APCs	H12	Lean control		CD55+ APCs	0.889494	1.79486	1.79486	0.540549	2.77608	1.79486	3.66352	2.33412	0	0	0.889494	0	0	0	0.540549	0	0	0	0.889494	0.889494												CD55+ APCs
-6.23463	-4.38932	Mesothelium cells	Lean control								-1.6705	-2.13702	CD142+ APCs	H12	Lean control		CD142+ APCs	0.895792	2.27168	0	0	0	0	0	0	0	0	0.895792	0	0	0	0	0	0	1.67669	2.10977	0												CD142+ APCs
6.55391	7.68631	Myeloid cells	Lean control								-3.9946	-1.09691	CD142+ APCs	H12	Lean control		CD142+ APCs	1.08741	1.59598	1.37368	0	1.08741	0	0	0	0	0	0	0.684754	0	0	0	0	2.38258	2.81736	2.18225	0.684754												CD142+ APCs
-4.77438	7.88089	APCs	Lean control								1.80257	-2.8844	CD142+ APCs	H12	Lean control		CD142+ APCs	1.55245	0	2.13369	0	0	0	0	0	0	0	0	0	0	0	0	0	0	0	2.49889	0												CD142+ APCs
2.10213	-10.2985	T/NKs	Lean control								-2.84107	1.94155	ICAM1+ APCs	H12	Lean control		ICAM1+ APCs	1.66756	1.14728	1.14728	0	0	0	0	0	0	0	0	0	0	0	1.14728	1.14728	0	1.14728	2.90125	0												ICAM1+ APCs
7.7719	-3.69679	T/NKs	Lean control								-2.54598	-3.49319	CD142+ APCs	H12	Lean control		CD142+ APCs	1.3271	1.63999	0	0	0	0	0	0	0	0	0.869217	0	0	0	1.3271	0	0	2.69803	2.60012	1.3271												CD142+ APCs
0.905713	-9.09973	T/NKs	Lean control								-4.08614	4.4015	ICAM1+ APCs	H12	Lean control		ICAM1+ APCs	1.56298	0	0.562243	0.562243	0	0	1.56298	0	0	0	0	0	0	0.562243	1.18289	0.562243	0	2.77833	1.39089	0.919966												ICAM1+ APCs
-5.45895	7.07874	APCs	Lean control								6.69785	0.556751	CD55+ APCs	H12	Lean control		CD55+ APCs	1.1074	1.1074	1.95719	0.516108	2.46877	3.33291	3.28349	2.76385	0	0	0.516108	0	0	0	0.516108	0.516108	0.516108	0	1.47647	0.854835												CD55+ APCs
8.79516	4.91061	Myeloid cells	Lean control								4.54275	0.741787	CD55+ APCs	H12	Lean control		CD55+ APCs	0	1.9199	1.8071	0.898157	2.11328	1.53422	1.1577	1.9199	0	0.546697	0.546697	0	0	0.546697	0	1.9199	0.546697	0.546697	1.8071	0												CD55+ APCs
7.96285	3.85542	Myeloid cells	Lean control								1.27077	0.113112	CD9+ APCs	H12	Lean control		CD9+ APCs	2.08225	1.612	1.612	0.694751	0	0	0	0	0	2.40081	4.13029	2.20007	0.694751	1.10075	0	0	2.64203	2.30547	0	0.694751												CD9+ APCs
6.59867	-6.04688	T/NKs	Lean control								-0.553839	-2.59236	CD142+ APCs	H12	Lean control		CD142+ APCs	1.66704	2.26102	1.66704	0	0	1.14684	0	0	0	1.66704	2.4631	0	0	0	0	0	1.14684	2.4631	3.20399	1.66704												CD142+ APCs
9.26497	-9.64377	T/NKs	Lean control								-0.74687	-2.67846	CD142+ APCs	H12	Lean control		CD142+ APCs	2.16227	1.07251	0	1.57803	0	0	0	0	0	1.07251	0	0	0	0	0	0	1.07251	2.67131	2.36213	1.57803												CD142+ APCs
-3.42865	-5.10031	Mesothelium cells	Lean control								-2.32864	-2.37753	CD142+ APCs	H12	Lean control		CD142+ APCs	1.65426	1.1361	2.24691	1.1361	0	0	0	0	1.1361	1.1361	0	0	0	0	1.1361	0	1.99386	2.76015	2.99731	1.99386												CD142+ APCs
6.54065	7.82455	Myeloid cells	Lean control								-4.75659	2.1801	ICAM1+ APCs	H12	Lean control		ICAM1+ APCs	0	1.59067	0	0.681456	0	0	0	0	0	0	0	0.681456	0	0	0	0	0.681456	2.61723	2.54326	1.36871												ICAM1+ APCs
-5.07533	-2.55479	Mesothelium cells	Lean control								-4.27875	-2.57906	CD142+ APCs	H12	Lean control		CD142+ APCs	1.15698	1.15698	0.737239	0	0	0	0	0	0	0	0	0	0	0	1.15698	0	1.45172	1.67908	2.3806	0.737239												CD142+ APCs
8.10411	7.86887	Myeloid cells	Lean control								4.88317	-0.441996	CD55+ APCs	H12	Lean control		CD55+ APCs	1.12568	2.83112	1.98058	0.527156	2.70016	3.17411	1.8799	2.07205	1.49751	0	1.12568	1.49751	0	0	0.527156	0.527156	0.527156	0	0.870546	0.527156												CD55+ APCs
-5.95881	-2.37055	Mesothelium cells	Lean control								2.78021	-0.803005	CD9+ APCs	H12	Lean control		CD9+ APCs	0.957188	2.00384	2.10653	0.588998	2.28483	1.88938	0.957188	0	1.88938	1.61162	2.36332	4.37719	0	0	0	0	2.50394	1.2257	1.88938	0.588998												CD9+ APCs
-3.69888	-4.50542	Mesothelium cells	Lean control								-2.96968	-2.44818	CD142+ APCs	H12	Lean control		CD142+ APCs	0	1.56789	0.817797	0	0	0	0	0	0	0.817797	1.26158	0	0	0	1.26158	0	2.15095	1.80204	1.80204	0.817797												CD142+ APCs
1.92159	6.98194	Eodothelial cells	Lean control								-2.15343	-2.59985	CD142+ APCs	H12	Lean control		CD142+ APCs	1.24584	0	0	0	0	0	0	0	0	0.805551	1.55049	0	0	0	0.805551	0	2.13151	1.24584	2.49662	0												CD142+ APCs
7.60824	7.68202	Myeloid cells	Lean control								-2.39228	-3.35326	CD142+ APCs	H12	Lean control		CD142+ APCs	1.88421	1.88421	1.33252	1.64593	0	0	0	0	0.873502	0	0	0	0	0	0	0.873502	2.07649	2.37648	0.873502	1.33252												CD142+ APCs
8.97446	-8.25814	T/NKs	Lean control								-4.34765	2.0217	ICAM1+ APCs	H12	Lean control		ICAM1+ APCs	1.42621	2.12586	0	0	0	0	0.719933	0	0	1.65196	1.13417	0.719933	0	0	0	0	2.61385	1.13417	2.3503	1.13417												ICAM1+ APCs
6.6712	7.70713	Myeloid cells	Lean control								-2.50256	0.0925343	ICAM1+ APCs	H12	Lean control		ICAM1+ APCs	2.1093	1.53066	1.53066	0	0	0	0	0	0	0	1.86126	0	0	0	1.0334	0	1.53066	2.47348	2.1093	1.86126												ICAM1+ APCs
-3.08634	-4.11201	Mesothelium cells	Lean control								-2.94918	0.966718	ICAM1+ APCs	H12	Lean control		ICAM1+ APCs	1.46225	1.78733	1.46225	0	0	0	0	0	0	1.24897	0.977508	0.977508	0	0	0	0.603722	0.977508	3.03946	2.39306	2.53408												ICAM1+ APCs
0.59364	-8.70221	T/NKs	Lean control								6.79992	0.865844	CD55+ APCs	H12	Lean control		CD55+ APCs	1.3441	2.03004	1.56437	1.0612	2.99063	2.43309	2.83694	2.58655	0	0	0	0	0	0.665217	0.665217	1.0612	0	0.665217	1.0612	0												CD55+ APCs
6.26635	8.22566	Myeloid cells	Lean control								6.21704	-2.67403	CD55+ APCs	H12	Lean control		CD55+ APCs	1.29851	0	2.03595	0	2.56397	3.04351	2.19628	2.90771	0	0	0.846689	0	0	0	0	0	0	0	0.846689	0.846689												CD55+ APCs
-12.3762	0.921185	APCs	Lean control								3.04337	-1.14637	CD9+ APCs	H12	Lean control		CD9+ APCs	2.1028	2.1028	1.90973	1.35471	2.26456	1.90973	0	3.39304	1.35471	1.67024	2.63479	2.26456	0	0.891102	0	0	0.891102	1.67024	1.67024	0												CD9+ APCs
-4.19501	-5.22928	Mesothelium cells	Lean control								-3.00299	-1.97783	CD142+ APCs	H12	Lean control		CD142+ APCs	1.08286	2.17617	0	0	0	0	0	0	0	0	1.08286	0	0	1.08286	1.59051	0	1.92562	3.90858	2.17617	2.68593												CD142+ APCs
7.09917	-7.48078	T/NKs	Lean control								-1.89243	1.4397	ICAM1+ APCs	H12	Lean control		ICAM1+ APCs	1.19856	0	1.49807	0	0	0	1.72823	0.769031	0	0	0	0	0	0.769031	0.769031	1.91521	1.49807	2.07268	2.84534	0.769031												ICAM1+ APCs
-5.88624	-2.88183	Mesothelium cells	Lean control								5.98583	-0.526843	CD55+ APCs	H12	Lean control		CD55+ APCs	2.39729	1.46582	1.46582	0	2.66197	2.39729	3.62813	0	0	2.0363	1.46582	0	0	0	1.46582	0	1.46582	0	0	0												CD55+ APCs
7.90983	7.64707	Myeloid cells	Lean control								2.83977	-0.995266	CD9+ APCs	H12	Lean control		CD9+ APCs	0.972725	2.12861	1.45635	1.2435	1.2435	1.91073	0	0.972725	0	0.972725	0	2.22199	0	0	0	0	2.38609	2.3074	1.78094	1.2435												CD9+ APCs
-4.74087	-4.41034	Mesothelium cells	Lean control								-1.35255	-2.50896	CD142+ APCs	H12	Lean control		CD142+ APCs	2.06914	1.91176	0.766864	0	0	0	0	0	0	1.19574	0	0	0	0	0	0	2.7719	2.96775	2.20509	1.49493												CD142+ APCs
8.25297	-7.88118	T/NKs	Lean control								0.868043	-2.85608	CD142+ APCs	H12	Lean control		CD142+ APCs	1.38189	0	1.38189	0	1.38189	1.38189	0.912765	0	0	1.38189	0	0	0	0	0	0	2.13488	2.13488	2.55952	0.912765												CD142+ APCs
2.78941	-8.30997	T/NKs	Lean control								-2.31405	0.369802	ICAM1+ APCs	H12	Lean control		ICAM1+ APCs	0	0.921512	1.71186	0.921512	0	0	0.921512	0	0	0	0.921512	0	0	0	0	0	0	0.921512	0.921512	1.95336												ICAM1+ APCs
-5.35258	-3.92895	Mesothelium cells	Lean control								-3.05162	-1.47959	CD142+ APCs	H12	Lean control		CD142+ APCs	1.06823	1.06823	0	0	0	0	0	0	0	0	0	0	0	0	0	0	0	2.52263	2.66525	1.90667												CD142+ APCs
8.15936	7.72983	Myeloid cells	Lean control								-4.29848	-3.438	CD142+ APCs	H12	Lean control		CD142+ APCs	1.55039	0	0	0	1.04966	0	0	0	0	1.04966	2.97383	0	0	0	1.04966	0	1.04966	1.88251	3.48319	0												CD142+ APCs
-4.10774	-4.90588	Mesothelium cells	Lean control								-3.08386	-2.09233	CD142+ APCs	H12	Lean control		CD142+ APCs	2.45747	0	1.8465	0	0	0	0	0	0	0	0	0	0	0	2.45747	0	1.29987	1.8465	2.19794	2.19794												CD142+ APCs
9.07745	-4.21793	T/NKs	Lean control								5.51792	-0.00556437	CD55+ APCs	H12	Lean control		CD55+ APCs	1.66429	2.06065	2.16418	0.618631	2.84905	2.16418	2.68799	2.56413	0.99797	0.618631	0.618631	0.618631	0	0	0.618631	0	0.99797	0	1.66429	0												CD55+ APCs
6.33291	8.18065	Myeloid cells	Lean control								-2.31242	1.79886	ICAM1+ APCs	H12	Lean control		ICAM1+ APCs	1.13942	0.723906	0.723906	0	0	0	0	0	0	0	0	0	0	0	0.723906	0	1.65821	2.13266	1.84251	1.43208												ICAM1+ APCs
-5.43266	7.99806	APCs	Lean control								-1.93748	-1.10549	CD142+ APCs	H12	Lean control		CD142+ APCs	0.834109	1.82633	1.82633	0	0	0	0	0.834109	0.834109	0	1.82633	0.834109	0	0	0	0	2.31445	0.834109	2.8868	2.31445												CD142+ APCs
8.10692	4.49366	Myeloid cells	Lean control								-0.158815	-2.42361	CD142+ APCs	H12	Lean control		CD142+ APCs	2.40943	1.10708	1.61959	0	1.10708	0	0	0	1.10708	0	1.61959	0	0	0	0	0	2.2085	2.2085	1.61959	1.95679												CD142+ APCs
7.96125	-6.97618	T/NKs	Lean control								-3.43547	-2.5498	CD142+ APCs	H12	Lean control		CD142+ APCs	0.775422	1.92535	1.5073	0	0.775422	0	0	0.775422	0	0.775422	2.44613	0	0	0	0.775422	0	2.08307	2.44613	3.0405	1.92535												CD142+ APCs
8.86863	-6.57127	T/NKs	Lean control								-1.43087	1.18357	ICAM1+ APCs	H12	Lean control		ICAM1+ APCs	1.84146	1.29551	0.844337	0.844337	0	0	0	0	1.84146	0.844337	0.844337	0	0	0	0	0	0	1.29551	2.33069	2.74668												ICAM1+ APCs
0.594239	6.82346	Eodothelial cells	Lean control								1.92565	-1.22415	CD9+ APCs	H12	Lean control		CD9+ APCs	1.45331	1.1584	1.45331	1.1584	1.45331	2.27617	0	1.1584	0.738321	1.45331	2.56623	0.738321	0	0	0	0	2.1572	2.47857	3.12888	1.45331												CD9+ APCs
8.42622	7.57185	Myeloid cells	Lean control								-1.31608	-0.658993	ICAM1+ APCs	H12	Lean control		ICAM1+ APCs	1.56107	2.82188	0.561206	1.38908	0	0	0	0	1.56107	1.18122	0	0	0.561206	0	0.561206	0	0.561206	3.12811	1.8357	1.70778												ICAM1+ APCs
9.02102	-4.90735	T/NKs	Lean control								-3.00013	1.62256	ICAM1+ APCs	H12	Lean control		ICAM1+ APCs	1.58309	0.828547	2.42656	0	0	0	0	0	0	0	0	0	1.27536	0.828547	2.00821	0.828547	1.58309	2.30557	2.42656	0												ICAM1+ APCs
-2.41548	-3.34624	Mesothelium cells	Lean control								7.03985	-0.604983	CD55+ APCs	H12	Lean control		CD55+ APCs	0	1.70024	1.70024	1.17484	3.60556	2.0429	2.17835	2.99673	0	0.750859	0.750859	0	0	0	0.750859	0	0	0	0	0												CD55+ APCs
8.17285	7.79251	Myeloid cells	Lean control								-4.20675	2.95204	ICAM1+ APCs	H12	Lean control		ICAM1+ APCs	1.46327	0.745115	1.16732	0	0	0	0.745115	0	0	0	0	0	0	0	0	0	0	1.16732	2.49046	0												ICAM1+ APCs
-5.04828	-6.11461	Mesothelium cells	Lean control								5.75499	-1.40163	CD55+ APCs	H12	Lean control		CD55+ APCs	2.29211	1.88097	1.46694	0	2.9909	0.747624	0.747624	0.747624	0	0	0.747624	0	0	0	0.747624	0	0	1.69523	2.03756	0												CD55+ APCs
6.85156	-4.99455	T/NKs	Lean control								-3.13841	2.13025	ICAM1+ APCs	H12	Lean control		ICAM1+ APCs	1.39773	0.925448	0	0.925448	0	0	0	0	0	0.925448	0	0	0	0	0	0	2.31629	3.17157	2.87655	1.71721												ICAM1+ APCs
6.98202	-9.79126	T/NKs	Lean control								-1.09806	-3.60729	CD142+ APCs	H12	Lean control		CD142+ APCs	1.84838	1.02359	1.02359	0	1.51871	0	0	0	0	0	0	0	0	0	0	0	1.51871	2.4595	2.4595	1.51871												CD142+ APCs
8.89012	-8.02667	T/NKs	Lean control								0.604902	-2.81702	CD142+ APCs	H12	Lean control		CD142+ APCs	1.70557	1.70557	0	0	1.17935	0	0	0	0	0	0	0	0	0	1.17935	0	1.17935	1.70557	2.94539	1.70557												CD142+ APCs
6.31191	-6.10869	T/NKs	Lean control								7.45373	-0.474132	CD55+ APCs	H12	Lean control		CD55+ APCs	1.24743	1.46059	1.46059	1.24743	2.81633	2.03039	1.46059	2.46408	0	0.602746	0	0	0	0	0	0	0.976166	0.976166	0.976166	0.976166												CD55+ APCs
7.12097	8.12098	Myeloid cells	Lean control								6.33118	-1.50603	CD55+ APCs	H12	Lean control		CD55+ APCs	1.33564	0.659664	1.05371	0	3.15357	1.05371	3.11286	2.02009	0	0	0	0	0	0	0.659664	0	0	0.659664	1.73532	0												CD55+ APCs
-2.84667	-3.81106	Mesothelium cells	Lean control								1.15232	-0.0954669	CD9+ APCs	H12	Lean control		CD9+ APCs	1.7495	1.21665	2.09526	1.21665	0	0	1.21665	1.7495	1.7495	1.7495	3.46217	5.01515	0	0	0	0	0	0	1.7495	0												CD9+ APCs
7.47177	3.47216	Myeloid cells	Lean control								-1.65484	-2.80074	CD142+ APCs	H12	Lean control		CD142+ APCs	0	0	0	0	1.02588	0	0	0	0	1.02588	1.02588	0	0	0	0	0	1.5215	2.29735	3.11239	1.02588												CD142+ APCs
-3.38351	-5.4672	Mesothelium cells	Lean control								0.94823	-3.32705	CD142+ APCs	H12	Lean control		CD142+ APCs	1.2261	2.94755	1.2261	0	2.6563	0	0	0	0	0	0	0	0	0	0	0	0.790251	1.94873	2.47111	0.790251												CD142+ APCs
0.675716	7.06688	Eodothelial cells	Lean control								-2.38004	0.949557	ICAM1+ APCs	H13	Lean control		ICAM1+ APCs	1.41762	1.64282	1.1265	0.714139	0	0	0	0	0.714139	0.714139	0.714139	0	0	1.1265	0	1.1265	1.1265	3.40744	2.34006	3.13074												ICAM1+ APCs
8.66737	-8.35314	T/NKs	Lean control								-4.70135	1.88834	ICAM1+ APCs	H13	Lean control		ICAM1+ APCs	2.16108	0	1.26981	0	0	0	0	0	0	0	2.41954	0	0	0	1.26981	2.16108	1.26981	3.28097	3.17978	2.94028												ICAM1+ APCs
-5.71862	-2.44897	Mesothelium cells	Lean control								0.232744	0.957396	CD9+ APCs	H13	Lean control		CD9+ APCs	2.48353	0.989452	1.47694	0	0	0	0	0.612414	0.989452	0.989452	0.989452	2.67539	0	0	0	0.612414	1.65334	2.73196	2.73196	1.65334												CD9+ APCs
2.44562	8.02512	Eodothelial cells	Lean control								0.586882	-0.355565	CD9+ APCs	H13	Lean control		CD9+ APCs	1.3632	0	0	1.3632	1.3632	0	0	0	0	2.2748	1.91947	1.91947	0	1.3632	0	0	2.53644	1.3632	0	0												CD9+ APCs
-6.558	-3.89022	Mesothelium cells	Lean control								-4.83967	-0.887996	CD142+ APCs	H13	Lean control		CD142+ APCs	1.78595	1.46098	1.46098	0.976475	0	0	0	0	0	0	0.976475	0	0	0	0.976475	0	1.78595	3.11423	2.22737	3.82182												CD142+ APCs
6.93683	8.24813	Myeloid cells	Lean control								1.33063	-0.432185	CD9+ APCs	H13	Lean control		CD9+ APCs	2.0266	1.34117	1.56124	1.05861	0	0	0	1.05861	1.05861	1.34117	1.56124	3.96584	0	0	0	0.663294	2.50912	2.14352	0.663294	0.663294												CD9+ APCs
8.31906	3.78194	Myeloid cells	Lean control								3.2265	-3.17591	CD55+ APCs	H13	Lean control		CD55+ APCs	0	0	0	0	0	2.1136	0	0	0	0	0	0	0	0	0	0	0	0	2.74445	0												CD55+ APCs
-7.28402	8.01995	APCs	Lean control								-3.53301	-3.33247	CD142+ APCs	H13	Lean control		CD142+ APCs	1.62269	0	1.10967	0	0	0	0	0	0	0	0	0	0	0	0	0	1.10967	3.23476	2.84878	3.15132												CD142+ APCs
-4.10113	-5.06	Mesothelium cells	Lean control								-2.49064	1.86848	ICAM1+ APCs	H13	Lean control		ICAM1+ APCs	1.67036	1.14963	1.14963	0	0	0	0	0	0	0	1.14963	0	0	1.14963	0	0	2.01104	2.46684	3.29155	2.26469												ICAM1+ APCs
2.93231	7.88688	Eodothelial cells	Lean control								0.387713	-3.70072	ICAM1+ APCs	H13	Lean control		ICAM1+ APCs	1.8369	0	0	0	0	0	0	0	0	0	0	0	0	0	0	0	0	0	1.8369	0												ICAM1+ APCs
6.4637	7.79816	Myeloid cells	Lean control								-3.42843	0.872283	ICAM1+ APCs	H13	Lean control		ICAM1+ APCs	1.10196	0	0	0	0	0	0	0	0	0	0	1.10196	1.10196	0	0	0	0	1.10196	1.61345	3.50137												ICAM1+ APCs
2.39465	7.68288	Eodothelial cells	Lean control								5.78618	-1.75416	CD55+ APCs	H13	Lean control		CD55+ APCs	1.42194	1.42194	2.60864	1.98654	3.77183	1.42194	1.42194	2.81695	0	0	0.944907	0.944907	0	0	0	0	0	1.42194	1.74357	0												CD55+ APCs
8.18767	6.9847	Myeloid cells	Lean control								-2.12446	-0.0205043	ICAM1+ APCs	H13	Lean control		ICAM1+ APCs	2.1905	0	0	0	0	0	0	0	1.60339	0	0	0	0	0	0	1.60339	0	2.1905	2.55796	2.55796												ICAM1+ APCs
8.31487	-5.07225	T/NKs	Lean control								-3.49352	-2.16519	CD142+ APCs	H13	Lean control		CD142+ APCs	2.42412	0	1.11791	0	0	0	0	0	0	0	0	0	0	0	0	0	1.63255	2.97175	3.58335	3.83484												CD142+ APCs
-7.49296	7.18249	APCs	Lean control								-4.78941	-0.640374	CD142+ APCs	H13	Lean control		CD142+ APCs	1.28303	2.64175	0.834552	1.82699	0	0	0	0	0	0	0	0	0	1.59155	1.28303	0	0	3.69171	1.59155	2.81213												CD142+ APCs
-8.92823	6.9324	APCs	Lean control								-1.35786	-0.778066	ICAM1+ APCs	H13	Lean control		ICAM1+ APCs	1.84515	0	1.84515	0	0	2.19651	0	0	0	0	1.2987	0	0	0	0	0	1.6088	2.56421	2.75079	0.846841												ICAM1+ APCs
1.82666	-7.77786	T/NKs	Lean control								-1.54687	-3.31437	CD142+ APCs	H13	Lean control		CD142+ APCs	2.05824	1.71466	1.71466	1.48525	0	0	0	1.18705	0.760195	0.760195	0.760195	0	0	0	0	0	0.760195	2.31348	2.9559	2.82978												CD142+ APCs
-5.4798	-3.66684	Mesothelium cells	Lean control								-2.70297	-1.6451	CD142+ APCs	H13	Lean control		CD142+ APCs	1.8109	2.41876	1.48402	0	0	0	0	0	0	0	3.14282	0	0	0	0	0	2.25409	1.48402	2.89332	0.99522												CD142+ APCs
0.576171	-6.67181	T/NKs	Lean control								-1.45158	0.953753	ICAM1+ APCs	H13	Lean control		ICAM1+ APCs	1.38659	0	0.916531	0	1.38659	0	0	0	0	0	0.916531	0.916531	0	0	0	0	0	2.44271	3.09142	2.67452												ICAM1+ APCs
1.26126	-7.23789	T/NKs	Lean control								6.45297	-2.2344	CD55+ APCs	H13	Lean control		CD55+ APCs	2.42112	1.1157	2.58853	1.96783	3.24339	3.4587	0	2.73189	0	0	0	0	0	0	1.1157	1.1157	0	1.1157	0	1.62991												CD55+ APCs
-5.09975	-4.62984	Mesothelium cells	Lean control								-1.48004	-1.98923	CD142+ APCs	H13	Lean control		CD142+ APCs	1.59519	0	1.59519	0	0	0	0	0	1.59519	0	0	1.59519	0	0	0	0	0	1.93064	3.20176	2.38169												CD142+ APCs
-7.53397	7.66063	APCs	Lean control								-0.266581	-0.863018	CD9+ APCs	H13	Lean control		CD9+ APCs	2.15274	0	0	0	0	0	0	0	1.26304	1.26304	4.08314	0	0	0	0	0	2.41095	1.80373	1.80373	0												CD9+ APCs
1.20468	7.47468	Eodothelial cells	Lean control								5.70045	1.76449	CD55+ APCs	H13	Lean control		CD55+ APCs	0	0	2.503	1.55598	2.503	0	0	2.503	0	0	1.55598	3.54551	0	0	0	1.55598	0	1.55598	2.13764	0												CD55+ APCs
6.41454	-5.065	T/NKs	Lean control								-0.326643	-3.60702	CD142+ APCs	H13	Lean control		CD142+ APCs	0	2.32735	2.32735	0	0	0	0	0	0	2.97049	0	0	0	0	0	0	0	2.97049	2.32735	0												CD142+ APCs
0.231435	-7.24291	T/NKs	Lean control								0.682268	-0.793248	CD9+ APCs	H13	Lean control		CD9+ APCs	2.63252	1.14787	1.66826	1.14787	0	0	0	0	1.14787	1.66826	3.43787	2.0088	0	0	0	0	2.0088	1.66826	1.14787	1.14787												CD9+ APCs
7.20668	-8.76019	T/NKs	Lean control								6.75384	-0.554485	CD55+ APCs	H13	Lean control		CD55+ APCs	1.5388	0	0	0	2.48298	2.11842	2.11842	2.11842	0	0	1.5388	1.5388	0	0	0	0	1.5388	1.5388	2.11842	1.5388												CD55+ APCs
-6.57162	-3.77819	Mesothelium cells	Lean control								-2.50033	1.43483	ICAM1+ APCs	H13	Lean control		ICAM1+ APCs	0.895792	0	2.10977	0	0	0	0	0	0	0.895792	2.27168	0	1.3606	1.3606	0.895792	1.3606	0	2.27168	3.12409	2.53324												ICAM1+ APCs
-8.33655	7.23373	APCs	Lean control								-1.54483	1.19564	ICAM1+ APCs	H13	Lean control		ICAM1+ APCs	1.8806	0.74739	1.1703	0	0	0	0	1.46659	0	0	2.17252	0	0	1.46659	0	0	1.8806	1.1703	1.69487	0												ICAM1+ APCs
-5.90781	8.19406	APCs	Lean control								-2.20266	-3.30412	CD142+ APCs	H13	Lean control		CD142+ APCs	1.63189	0	1.63189	2.59081	0	0	0	0	0	0	0	1.63189	0	1.63189	0	0	0	2.22214	0	2.59081												CD142+ APCs
-4.24471	-5.42458	Mesothelium cells	Lean control								-3.15345	-2.43758	CD142+ APCs	H13	Lean control		CD142+ APCs	1.49528	1.19606	0.767111	0	0	0	0	0	0	0	1.19606	0	0	0	0.767111	0	0.767111	2.69749	2.2055	1.91216												CD142+ APCs
-5.51364	-3.47718	Mesothelium cells	Lean control								0.746753	-3.70304	CD142+ APCs	H13	Lean control		CD142+ APCs	2.22104	0	0	2.22104	2.22104	0	0	0	0	0	0	0	0	0	0	0	0	2.22104	0	0												CD142+ APCs
-5.30053	-4.96966	Mesothelium cells	Lean control								-4.01584	-0.561949	ICAM1+ APCs	H13	Lean control		ICAM1+ APCs	0	0	0	0	0	0	0	0	0	0	0	0	0	0	0	0	1.87235	4.02599	3.35053	2.86281												ICAM1+ APCs
8.12619	5.0816	Myeloid cells	Lean control								0.0171438	-3.25712	CD142+ APCs	H13	Lean control		CD142+ APCs	1.48437	1.71372	1.71372	1.18626	0	0	0	0.759589	0	0.759589	1.18626	2.31245	0	0	0	0	1.18626	1.71372	3.11842	2.19297												CD142+ APCs
-5.50924	-2.54954	Mesothelium cells	Lean control								-0.865132	-3.32251	CD142+ APCs	H13	Lean control		CD142+ APCs	1.85093	1.02554	1.52108	1.85093	0	0	0	0	1.85093	0	1.52108	0	0	0	0	0	0	2.09855	2.09855	2.29686												CD142+ APCs
-3.34431	-2.61897	Mesothelium cells	Lean control								-4.81918	-0.833346	CD142+ APCs	H13	Lean control		CD142+ APCs	1.60331	1.09351	1.38055	0.689319	0	0	0	0	0	0	0.689319	0	0	0	0	0	1.38055	1.78537	1.60331	2.88313												CD142+ APCs
2.61952	7.89049	Eodothelial cells	Lean control								-4.71827	4.41106	ICAM1+ APCs	H13	Lean control		ICAM1+ APCs	1.87014	0.863863	1.32032	0.863863	0	0	0	1.32032	0	0	0	0	0	0	0	0	0	1.32032	2.22288	1.63255												ICAM1+ APCs
4.22474	-6.0726	T/NKs	Lean control								-4.35009	-0.411032	CD142+ APCs	H13	Lean control		CD142+ APCs	0.830587	0.830587	1.8211	0	0	0	0	0	0	1.27797	0	0	0	0.830587	0	0	2.30883	2.01134	2.53781	2.80554												CD142+ APCs
-5.63663	-5.75614	Mesothelium cells	Lean control								-1.98219	1.55881	ICAM1+ APCs	H13	Lean control		ICAM1+ APCs	0.737466	0	1.45206	0	0	0	0	0	0	0	1.15728	0.737466	0	1.15728	0.737466	0.737466	1.15728	2.47707	2.47707	1.67944												ICAM1+ APCs
6.52729	8.34754	Myeloid cells	Lean control								4.18442	-2.88536	CD142+ APCs	H13	Lean control		CD142+ APCs	0	1.58524	0	1.58524	2.53698	2.17031	1.58524	1.58524	1.58524	0	0	1.58524	0	0	1.58524	2.53698	1.58524	2.17031	2.80469	2.17031												CD142+ APCs
-4.66453	-3.7633	Mesothelium cells	Lean control								-0.0571095	-0.596262	CD9+ APCs	H13	Lean control		CD9+ APCs	0	2.47757	1.15765	0	0	0	0	1.67988	1.15765	0	0	0	0	0	0	0	0	3.30283	2.27519	2.47757												CD9+ APCs
-6.11218	-4.98868	Mesothelium cells	Lean control								-3.64727	-1.03881	CD142+ APCs	H13	Lean control		CD142+ APCs	1.86457	1.15728	1.67944	1.45206	0	0	0	0	0	1.15728	0	0.737466	0	0	0	0	1.86457	3.12731	1.67944	2.78925												CD142+ APCs
-2.40581	-4.34148	Mesothelium cells	Lean control								-1.98377	-1.87603	CD142+ APCs	H13	Lean control		CD142+ APCs	0	0	1.27461	0	0	0	0	0	1.27461	0	1.27461	1.27461	0	0	0	1.27461	1.27461	2.16699	2.63092	2.16699												CD142+ APCs
-3.43767	-5.28411	Mesothelium cells	Lean control								6.89875	-1.20894	CD55+ APCs	H13	Lean control		CD55+ APCs	1.70465	1.17857	0	0	1.17857	3.05624	3.77837	2.94432	0	0	0	0	0	0	0	0	0	0	0	0												CD55+ APCs
-4.01872	-4.86372	Mesothelium cells	Lean control								1.15919	-2.61347	CD142+ APCs	H13	Lean control		CD142+ APCs	1.47851	1.47851	0	0	0	1.47851	0	0	0	1.47851	0	0	0	0	0	0	2.05063	2.67728	2.88658	2.05063												CD142+ APCs
-6.42976	8.89746	APCs	Lean control								-1.14971	-3.28448	CD142+ APCs	H13	Lean control		CD142+ APCs	2.42986	0	1.8211	1.8211	0	0	0	0	0	1.8211	0	1.8211	0	0	0	0	0	2.80554	0	2.42986												CD142+ APCs
0.542574	-9.05751	T/NKs	Lean control								0.938385	-1.6574	CD142+ APCs	H13	Lean control		CD142+ APCs	1.70299	1.94407	2.30065	1.38468	0.915003	2.67215	0.915003	0	0.915003	0.915003	0	3.33013	0	0	0	0	1.70299	2.30065	2.44039	1.70299												CD142+ APCs
7.3997	-6.52632	T/NKs	Lean control								1.61423	0.158717	CD9+ APCs	H13	Lean control		CD9+ APCs	0	1.91206	0.767049	0.767049	0	0	0	0.767049	0	2.06944	0	3.66516	0	0	0	0	0.767049	1.72519	0	1.19598												CD9+ APCs
-4.17927	-3.72278	Mesothelium cells	Lean control								-4.24569	1.94795	ICAM1+ APCs	H13	Lean control		ICAM1+ APCs	1.45869	0	0.974622	0.974622	0	0	0	0	0	0	0.974622	0	0	0	0.974622	1.45869	2.02824	2.52981	2.22471	2.02824												ICAM1+ APCs
4.09511	-6.9212	T/NKs	Lean control								-1.87724	-3.36378	CD142+ APCs	H13	Lean control		CD142+ APCs	2.5006	0	1.55391	0	0	0	0	0	0	1.55391	0	0	0	0	1.55391	0	2.76756	3.15187	3.29989	2.97806												CD142+ APCs
1.84981	-7.84247	T/NKs	Lean control								-1.76986	-3.50302	CD142+ APCs	H13	Lean control		CD142+ APCs	2.20222	0	0	1.61393	0	0	0	0	1.61393	2.20222	0	1.61393	0	0	0	0	1.61393	2.57013	1.61393	0												CD142+ APCs
-5.75733	-3.78808	Mesothelium cells	Lean control								-3.00193	-1.44494	CD142+ APCs	H13	Lean control		CD142+ APCs	1.75166	2.55804	0	1.21849	0	0	0	0	0	0	0	0	0	0	0	0	2.09756	2.72736	3.11079	1.21849												CD142+ APCs
-4.85508	-5.08506	Mesothelium cells	Lean control								5.88311	-1.25304	CD55+ APCs	H13	Lean control		CD55+ APCs	1.17631	2.59026	2.50242	0.751983	2.04475	3.72239	2.59026	2.50242	0.751983	0	1.17631	0	0	0	0	0	1.70198	0.751983	0.751983	0												CD55+ APCs
-2.6092	-4.37909	Mesothelium cells	Lean control								6.6217	-2.6789	CD55+ APCs	H13	Lean control		CD55+ APCs	1.51538	1.51538	2.09214	1.51538	2.4556	3.3813	2.4556	3.69044	0	0	0	0	0	0	0	0	0	0	0	0												CD55+ APCs
-3.46164	-4.82888	Mesothelium cells	Lean control								5.72897	-2.62145	CD55+ APCs	H13	Lean control		CD55+ APCs	1.24514	1.78286	1.24514	0	2.90766	1.24514	1.78286	3.42364	0	1.24514	1.78286	0	0	0	0	0	0	0	2.38818	1.24514												CD55+ APCs
6.52252	-8.91042	T/NKs	Lean control								5.34068	-0.729727	CD55+ APCs	H13	Lean control		CD55+ APCs	1.55186	2.13304	0	0	1.55186	2.13304	0	0	0	0	1.55186	2.13304	0	0	1.55186	0	0	0	1.55186	0												CD55+ APCs
6.83566	9.14244	Myeloid cells	Lean control								-1.51018	-3.52026	CD142+ APCs	H13	Lean control		CD142+ APCs	2.55212	0	1.93401	0	0	0	0	0	0	0	0	0	0	0	0	0	0	2.93127	2.93127	2.93127												CD142+ APCs
6.83986	8.25486	Myeloid cells	Lean control								-1.84712	-2.63541	CD142+ APCs	H13	Lean control		CD142+ APCs	1.86632	0	0	0	0	0	0	0	0	0	0	0	0	0	0	0	0	3.1293	2.21885	0												CD142+ APCs
6.3779	7.67355	Myeloid cells	Lean control								1.32822	0.0495638	CD9+ APCs	H13	Lean control		CD9+ APCs	1.91699	0	0	1.91699	0	2.53377	0	0	0	2.53377	2.91243	2.91243	0	0	0	0	0	0	0	1.91699												CD9+ APCs
-4.8625	-5.04683	Mesothelium cells	Lean control								0.769376	2.6418	ICAM1+ APCs	H13	Lean control		ICAM1+ APCs	2.07308	1.00698	1.00698	1.00698	0	0	0	1.82648	0	0	0	0	0	0	0	3.23169	1.00698	1.49842	1.00698	1.00698												ICAM1+ APCs
5.65079	-7.00001	T/NKs	Lean control								-4.55494	-2.50971	CD142+ APCs	H13	Lean control		CD142+ APCs	2.13775	0.809475	0.809475	0	0	0	0	0	0	0	0	0	0	0	0	0	0	3.95347	2.91529	2.77013												CD142+ APCs
7.65981	-4.35195	T/NKs	Lean control								-4.61312	0.593577	ICAM1+ APCs	H13	Lean control		ICAM1+ APCs	1.98876	1.83345	1.98876	0.718368	0	0	0	0	0	1.1321	0.718368	0.718368	1.98876	0	2.24163	2.88017	0	2.53067	1.64949	2.75463												ICAM1+ APCs
7.0582	-5.74312	T/NKs	Lean control								-2.95457	-1.92969	CD142+ APCs	H13	Lean control		CD142+ APCs	1.79145	0.810722	1.55785	0	0	0	0	0	0	1.98068	1.2525	1.98068	0	0.810722	0	0	0	2.50518	3.20847	1.98068												CD142+ APCs
0.820053	2.04298	Adipocytes	Lean control								-4.34857	0.885851	ICAM1+ APCs	H13	Lean control		ICAM1+ APCs	1.67071	0.731878	1.67071	0.731878	0	0	0	0	0	0.731878	1.14993	0.731878	0	0.731878	0	2.01142	0.731878	2.55481	1.8555	2.14627												ICAM1+ APCs
8.02448	-3.33941	T/NKs	Lean control								6.62928	0.808519	CD55+ APCs	H13	Lean control		CD55+ APCs	0.563772	1.84071	1.95421	0.563772	3.02963	2.38368	2.73362	2.68316	0	0	0	0	0	0	1.84071	1.84071	0	0.563772	0	0												CD55+ APCs
8.13073	-7.97561	T/NKs	Lean control								-2.40287	-1.19657	CD142+ APCs	H13	Lean control		CD142+ APCs	1.54341	1.7762	1.23944	0	0	0	0	0	0	0	1.23944	1.23944	0	0	0	0.800585	1.54341	2.12359	1.7762	2.2605												CD142+ APCs
-3.37062	-3.39149	Mesothelium cells	Lean control								6.69561	-0.688366	CD55+ APCs	H13	Lean control		CD55+ APCs	0	0	1.73801	0	1.73801	2.98286	2.33912	2.33912	0	0	0	0	0	0	0	2.71192	1.73801	0	0	2.33912												CD55+ APCs
-4.36886	-4.844	Mesothelium cells	Lean control								6.47122	-1.23655	CD55+ APCs	H13	Lean control		CD55+ APCs	1.54264	1.54264	2.12272	0	2.12272	1.96406	2.67291	3.23918	0	0	0.800045	0	0	0	0	0	0	1.23875	1.54264	0												CD55+ APCs
-4.30079	-3.25415	Mesothelium cells	Lean control								3.24459	-2.69478	CD55+ APCs	H13	Lean control		CD55+ APCs	1.91897	0	1.07772	0	0	0	1.07772	1.58432	0	1.07772	1.07772	0	0	0	0	0	1.07772	1.58432	1.58432	1.07772												CD55+ APCs
7.77554	-3.93479	T/NKs	Lean control								-3.96591	2.75324	ICAM1+ APCs	H13	Lean control		ICAM1+ APCs	0	1.2804	1.2804	0	0	0	0	0	0.832491	0	0	0.832491	0	0.832491	0.832491	2.01426	0	1.82393	1.2804	1.82393												ICAM1+ APCs
7.11628	-7.99173	T/NKs	Lean control								-4.73304	-0.67304	CD142+ APCs	H13	Lean control		CD142+ APCs	0.767482	1.72586	1.49582	0.767482	0	0	0	0	0	0	0	0	0	0	0	0	0	2.32578	2.20611	3.18166												CD142+ APCs
2.37785	7.93998	Eodothelial cells	Lean control								-3.02166	-1.19476	CD142+ APCs	H13	Lean control		CD142+ APCs	1.34131	2.50929	1.65558	0	0	0	0.880469	0	0	0.880469	0.880469	0	0	0	0	0	2.50929	2.88728	1.65558	2.50929												CD142+ APCs
1.3088	7.11937	Eodothelial cells	Lean control								-2.89056	-1.93893	CD142+ APCs	H13	Lean control		CD142+ APCs	2.38151	0	2.18121	0	0	0	0	0	0	0	0	0	0	0	0	1.08662	1.93047	1.59503	3.27847	1.08662												CD142+ APCs
7.68125	7.66031	Myeloid cells	Lean control								-3.53702	-3.02418	CD142+ APCs	H13	Lean control		CD142+ APCs	0	1.46148	0	0	0	0	0	0	0	0	0.976888	0.976888	0	0	0	0	0	2.22796	3.31414	2.53316												CD142+ APCs
1.0757	6.29753	Eodothelial cells	Lean control								-2.09642	2.65146	ICAM1+ APCs	H13	Lean control		ICAM1+ APCs	1.38278	0.690805	1.60569	1.09549	0	0	0	0	0	0.690805	1.94189	1.09549	1.09549	1.09549	1.09549	2.29837	0	2.76819	2.19306	1.78785												ICAM1+ APCs
-5.41261	-4.20707	Mesothelium cells	Lean control								-3.44951	-0.72747	ICAM1+ APCs	H13	Lean control		ICAM1+ APCs	1.39066	1.70951	0.919785	0	0	0	0	0	0	0	0.919785	0.919785	0	0	0.919785	1.39066	0	0.919785	2.30782	1.70951												ICAM1+ APCs
8.97943	-8.43167	T/NKs	Lean control								-4.1225	2.15235	ICAM1+ APCs	H13	Lean control		ICAM1+ APCs	1.68228	0	1.68228	0	0	0	0	1.45474	0	0	0	0.739292	0	0.739292	1.68228	1.68228	1.86752	1.86752	2.38417	2.48027												ICAM1+ APCs
-2.49199	-3.40632	Mesothelium cells	Lean control								-4.39258	-0.967547	CD142+ APCs	H13	Lean control		CD142+ APCs	0	1.27304	0.826735	0	0	0	0	0	0	1.81537	0.826735	0.826735	1.27304	0	0	0	0.826735	3.28529	2.00542	2.42363												CD142+ APCs
0.0324857	-7.45179	T/NKs	Lean control								-1.78779	-2.64007	CD142+ APCs	H13	Lean control		CD142+ APCs	2.24013	0	1.13096	0	0	0	0	0	0	1.13096	1.13096	0	0	0	0	0	1.13096	2.44175	3.41381	1.64813												CD142+ APCs
-5.27402	-6.065	Mesothelium cells	Lean control								-2.0332	-3.02823	CD142+ APCs	H13	Lean control		CD142+ APCs	1.14816	0	2.00918	0	0	0	0	0	0	0	2.00918	1.14816	0	0	0	0	0	2.77675	2.46487	2.26276												CD142+ APCs
-2.20322	-3.47351	Mesothelium cells	Lean control								-2.95001	1.72494	ICAM1+ APCs	H13	Lean control		ICAM1+ APCs	1.76091	0	0	0	0	0	0	0	0	0	0	0	0	0	0.957782	2.62809	1.43789	1.76091	2.50482	2.2005												ICAM1+ APCs
-2.85046	-3.3587	Mesothelium cells	Lean control								-1.99186	0.231596	ICAM1+ APCs	H13	Lean control		ICAM1+ APCs	1.3561	0	1.3561	0	0	0	0	0.892206	0	0	0	0	0	0	0	0	0.892206	1.67176	2.26624	1.91132												ICAM1+ APCs
8.86021	3.53424	Myeloid cells	Lean control								-4.01142	0.973038	ICAM1+ APCs	H13	Lean control		ICAM1+ APCs	1.76665	0	0.962058	0.962058	0	0	0	0	0	0.962058	0.962058	0	0	0	0.962058	0	0	2.20667	2.37047	2.37047												ICAM1+ APCs
-12.7594	2.82681	APCs	Lean control								-4.46481	-1.34317	CD142+ APCs	H13	Lean control		CD142+ APCs	2.44415	0	1.28929	0	0	0	0	1.28929	0	0	1.28929	1.28929	0	0	0	0	2.82026	3.48316	2.96586	3.93131												CD142+ APCs
7.17614	-7.38223	T/NKs	Lean control								-3.78032	2.55122	ICAM1+ APCs	H13	Lean control		ICAM1+ APCs	1.40293	0	1.40293	0	0	0	0	0.478357	0	0	1.875	0.478357	0.478357	0.478357	0.800585	2.32252	1.0439	1.9649	2.12359	2.2605												ICAM1+ APCs
4.57432	-6.33816	T/NKs	Lean control								-2.75491	-1.16954	CD142+ APCs	H13	Lean control		CD142+ APCs	1.68899	0	2.03091	0	0	0	0	0	0	0	1.68899	0	0	0	0	0	1.16534	2.28524	0	2.03091												CD142+ APCs
-7.91381	6.36779	APCs	Lean control								0.74712	-2.87172	CD142+ APCs	H13	Lean control		CD142+ APCs	1.7311	0	0	0	0	1.7311	0	0	0	2.33153	0	0	0	0	0	0	2.70408	2.33153	3.18776	2.33153												CD142+ APCs
-11.8951	3.39241	APCs	Lean control								-3.97666	2.01214	ICAM1+ APCs	H13	Lean control		ICAM1+ APCs	1.5703	0	0	0	0	0	0.819497	0	0	0	1.26376	0	0	0	0	0.819497	1.5703	1.99426	2.99775	2.15364												ICAM1+ APCs
-6.85026	7.59485	APCs	Lean control								5.11006	-1.70881	CD55+ APCs	H13	Lean control		CD55+ APCs	1.58596	1.58596	2.17111	0	2.53781	3.54562	3.71685	3.19064	0.830587	0.830587	0	0.830587	0	0	0	0	0.830587	2.42986	2.01134	2.01134												CD55+ APCs
-3.78679	-3.10953	Mesothelium cells	Lean control								0.171069	-1.53758	CD142+ APCs	H13	Lean control		CD142+ APCs	1.69327	1.93388	0	0	0	0	0	0	0	0	1.93388	2.66107	0.907884	0	0	0	1.93388	1.93388	3.00706	1.93388												CD142+ APCs
-6.48636	8.18425	APCs	Lean control								-4.05116	-2.48545	CD142+ APCs	H13	Lean control		CD142+ APCs	1.87515	0	0	1.87515	1.87515	0	0	0	0	0	0	0	0	0	0	0	0	3.35372	2.48854	3.5302												CD142+ APCs
-6.49552	-3.48152	Mesothelium cells	Lean control								-3.86724	-2.03513	CD142+ APCs	H13	Lean control		CD142+ APCs	0	0	1.54631	1.54631	0	0	1.54631	0	0	0	0	0	0	2.49175	0	0	0	2.96891	2.75852	3.41946												CD142+ APCs
7.17256	-4.44672	T/NKs	Lean control								1.13557	-0.0612298	CD9+ APCs	H13	Lean control		CD9+ APCs	0.959368	2.36652	0.959368	0	0	0	0	0.959368	0	2.50718	2.20279	1.76304	0	0	0	0	2.20279	2.36652	2.20279	0												CD9+ APCs
-4.68222	-4.31008	Mesothelium cells	Lean control								-2.85398	0.700087	ICAM1+ APCs	H13	Lean control		ICAM1+ APCs	0.94906	0	2.35135	0	0	0	0	0	0	0	0	0	0	0	0	0	1.42709	2.4918	2.18789	2.72455												ICAM1+ APCs
7.56579	-5.04207	T/NKs	Lean control								-2.3459	0.370087	ICAM1+ APCs	H13	Lean control		ICAM1+ APCs	0	0	1.5709	1.5709	0	0	0	0	0	0	0	0	0	0	0	0	2.15431	2.15431	2.15431	0												ICAM1+ APCs
-6.49431	-4.58786	Mesothelium cells	Lean control								2.0601	-1.49412	CD9+ APCs	H13	Lean control		CD9+ APCs	1.26678	0	1.99789	0.821847	1.26678	0	0	1.26678	0	0	3.06316	2.15735	0	0	0	0	1.57362	0.821847	1.80809	0.821847												CD9+ APCs
0.633374	6.8799	Eodothelial cells	Lean control								-1.77619	-0.0128945	ICAM1+ APCs	H13	Lean control		ICAM1+ APCs	1.81276	0.99662	2.05878	1.48574	0.99662	0	0	0	0	0	0.99662	0	0	0	0	0	0.99662	2.25607	2.42078	2.25607												ICAM1+ APCs
11.451	4.36461	Myeloid cells	Lean control								-0.280283	0.2585	CD9+ APCs	H13	Lean control		CD9+ APCs	1.10654	1.10654	0	1.10654	0	1.10654	0	1.10654	1.61895	0	0	0	0	0	0	0	1.95609	2.57591	0	0												CD9+ APCs
-3.82252	-2.84976	Mesothelium cells	Lean control								-4.50737	1.14667	ICAM1+ APCs	H13	Lean control		ICAM1+ APCs	2.45297	0	0	0.844943	0	0	0	0	0	0	0.844943	0	0	0	0	1.60614	1.60614	2.74767	2.56114	2.19356												ICAM1+ APCs
-3.67945	-5.61332	Mesothelium cells	Lean control								0.210226	-2.5884	CD142+ APCs	H13	Lean control		CD142+ APCs	1.916	1.07543	1.58155	0	0	2.36615	0	1.07543	1.07543	0	0	0	0	0	0	0	1.58155	2.91133	2.16619	1.07543												CD142+ APCs
3.32032	-8.55502	T/NKs	Lean control								6.51611	-0.700798	CD55+ APCs	H13	Lean control		CD55+ APCs	0	0	2.05507	0	2.68203	3.06442	2.68203	3.06442	2.05507	0	0	0	0	0	0	0	0	0	0	0												CD55+ APCs
-4.11334	-2.16689	Mesothelium cells	Lean control								-1.84336	0.625521	ICAM1+ APCs	H13	Lean control		ICAM1+ APCs	0.698083	1.79997	1.10519	0	0	0	0	0.698083	0	0	0.698083	0	0	0	0	1.10519	1.79997	2.84249	1.95436	1.39369												ICAM1+ APCs
0.96718	-9.22539	T/NKs	Lean control								5.73068	-0.517258	CD55+ APCs	H13	Lean control		CD55+ APCs	0.551177	2.28478	1.92896	2.20698	2.88546	1.81597	3.22941	2.48735	0	0	0	0	0	0	0.551177	0	0	0.551177	0.904456	0												CD55+ APCs
-4.4544	6.35267	APCs	Lean control								6.22005	-2.08799	CD55+ APCs	H13	Lean control		CD55+ APCs	1.70446	1.38603	2.44203	1.38603	3.33187	1.70446	3.09071	3.52602	0	1.38603	0	0	0	0	0	0	0	1.38603	2.44203	0.916081												CD55+ APCs
6.40226	-7.2685	T/NKs	Lean control								-0.00848804	0.109649	CD9+ APCs	H13	Lean control		CD9+ APCs	0.772401	2.21427	0	0	0	0	0	0	0	0	1.73339	0	0	0.772401	0.772401	0	0.772401	2.85125	1.20295	1.50294												CD9+ APCs
6.89568	-5.9959	T/NKs	Lean control								5.48603	-1.87288	CD55+ APCs	H13	Lean control		CD55+ APCs	2.20162	1.30288	1.30288	0.850127	0	1.6134	0.850127	2.20162	0	0	0	0	0	0	0	0	0	1.30288	2.66719	0												CD55+ APCs
9.22228	-9.06409	T/NKs	Lean control								-1.09696	-3.95857	CD142+ APCs	H13	Lean control		CD142+ APCs	0	1.916	1.916	1.916	0	0	0	0	0	0	0	0	0	0	0	0	0	3.18532	2.91133	1.916												CD142+ APCs
-2.53178	-5.18568	Mesothelium cells	Lean control								-1.45027	0.104644	ICAM1+ APCs	H13	Lean control		ICAM1+ APCs	1.45026	1.77434	1.77434	0	0.96779	0	0	0	0.96779	1.45026	3.10088	0.96779	0.96779	0	0	0	0.96779	1.77434	2.37887	2.01869												ICAM1+ APCs
-3.61256	-4.38292	Mesothelium cells	Lean control								-3.65242	0.216409	ICAM1+ APCs	H13	Lean control		ICAM1+ APCs	1.83668	0	0.841099	0	0	0	0	0	0	0	0.841099	1.29139	0	0	0	0	1.29139	3.0957	1.29139	3.0957												ICAM1+ APCs
-3.72397	-5.29958	Mesothelium cells	Lean control								-3.9828	1.42706	ICAM1+ APCs	H13	Lean control		ICAM1+ APCs	1.81087	1.57625	0.823709	1.26916	0	0	0	0	0	0	0	0	0	0.823709	0.823709	2.16029	0	2.52656	3.00489	2.00076												ICAM1+ APCs
-6.01391	-3.98749	Mesothelium cells	Lean control								-2.2964	-1.52374	CD142+ APCs	H13	Lean control		CD142+ APCs	1.3839	2.67117	0.914375	0	0	0	0	0	0.914375	0	0	0	0	0	0	0	2.67117	3.01739	1.70213	1.70213												CD142+ APCs
1.15783	-8.20974	T/NKs	Lean control								-0.65742	3.0092	ICAM1+ APCs	H13	Lean control		ICAM1+ APCs	1.59059	0.681407	1.08293	0.681407	0	0	0	0.681407	0	1.36863	0	0.681407	0	0	1.59059	2.46328	0	2.54317	1.36863	1.36863												ICAM1+ APCs
-4.0299	-4.05013	Mesothelium cells	Lean control								-2.45225	-2.98833	CD142+ APCs	H13	Lean control		CD142+ APCs	2.20858	2.07257	0.768969	0.768969	0	0	0	0	0	0	0.768969	0.768969	0	0	0	0	0.768969	1.19848	1.91511	2.07257												CD142+ APCs
6.19863	8.29469	Myeloid cells	Lean control								-4.64127	0.129157	ICAM1+ APCs	H13	Lean control		ICAM1+ APCs	2.62937	0.827024	1.58094	1.27341	0	0	0	0	0	0	0.827024	0	0	0	0	0	0	2.94502	2.4241	2.53199												ICAM1+ APCs
8.73913	-6.67362	T/NKs	Lean control								-3.76071	-2.35194	CD142+ APCs	H13	Lean control		CD142+ APCs	2.54904	0	2.81699	1.59566	0	0	0	0	0	0	1.08715	0	0	0	0	0	1.08715	2.9281	3.59414	2.54904												CD142+ APCs
-2.75487	-4.94258	Mesothelium cells	Lean control								-0.0751627	0.106835	CD9+ APCs	H13	Lean control		CD9+ APCs	1.62247	0	0	0.856624	1.31114	0	1.31114	0.856624	1.85954	0	3.12162	0.856624	0	0.856624	0.856624	0.856624	2.35008	2.35008	1.31114	1.85954												CD9+ APCs
-3.46527	-3.82806	Mesothelium cells	Lean control								2.65418	-3.31922	CD55+ APCs	H13	Lean control		CD55+ APCs	0	1.51178	2.45139	0	0	0	2.92714	2.45139	0	0	0	0	0	0	0	0	0	2.71729	2.71729	0												CD55+ APCs
-4.36391	-5.39714	Mesothelium cells	Lean control								-1.65472	-1.15106	CD142+ APCs	H13	Lean control		CD142+ APCs	2.56532	0	1.60976	0	0	0	1.60976	0	0	0	2.19758	1.60976	0	0	0	0	2.19758	1.60976	2.56532	2.56532												CD142+ APCs
2.27719	-8.30817	T/NKs	Lean control								-4.4793	0.117382	ICAM1+ APCs	H13	Lean control		ICAM1+ APCs	1.48759	0	0.998132	0	0	0	0.998132	0	0	0.998132	0	0	0	0.998132	0.998132	0	1.48759	2.68823	2.42297	3.07077												ICAM1+ APCs
-3.2001	-3.05948	Mesothelium cells	Lean control								-1.66612	-4.20294	CD142+ APCs	H13	Lean control		CD142+ APCs	0	0	0	1.95038	0	0	0	0	0	0	1.95038	0	0	0	1.95038	0	1.95038	1.95038	1.95038	2.56976												CD142+ APCs
-3.58304	-4.81701	Mesothelium cells	Lean control								-0.769981	-2.88003	CD142+ APCs	H13	Lean control		CD142+ APCs	0	1.55186	0	1.55186	0	0	0	0	0	0	4.16269	0	0	0	0	0	0	2.49821	2.49821	1.55186												CD142+ APCs
2.63347	7.8954	Eodothelial cells	Lean control								-4.12423	-1.66856	CD142+ APCs	H13	Lean control		CD142+ APCs	2.0128	0.831538	1.82251	0	0	0	0	0	0	0	0	0	0	0	0	0	2.31035	3.01812	2.88251	2.1726												CD142+ APCs
-5.77466	-4.43584	Mesothelium cells	Lean control								-0.542814	-3.0682	CD142+ APCs	H13	Lean control		CD142+ APCs	0	1.60752	0	0	0	2.56274	2.56274	0	1.60752	0	0	3.88947	0	0	0	0	1.60752	2.56274	3.60859	2.56274												CD142+ APCs
8.11373	-5.13791	T/NKs	Lean control								-1.88615	-4.14851	ICAM1+ APCs	H13	Lean control		ICAM1+ APCs	2.54967	2.54967	1.3739	1.3739	0	0	0	0	0	0	1.93173	0	0	0	0	1.3739	1.93173	1.93173	2.92876	3.07524												ICAM1+ APCs
-12.3231	1.47009	APCs	Lean control								-0.963287	-1.30228	CD142+ APCs	H13	Lean control		CD142+ APCs	1.09002	1.93485	0	0	0	0	0	0	1.09002	1.09002	1.59912	1.93485	0	1.09002	0	0	0	1.09002	1.59912	0												CD142+ APCs
8.87748	7.05026	Myeloid cells	Lean control								-1.54775	-3.91109	CD142+ APCs	H13	Lean control		CD142+ APCs	2.26598	1.35588	1.35588	0	0	0	0	0	0	0	1.35588	0	0	0	0	0	0	2.26598	3.17978	0												CD142+ APCs
6.75122	-10.2531	T/NKs	Lean control								3.03366	-2.25519	CD55+ APCs	H13	Lean control		CD55+ APCs	1.76078	0	0	0	1.76078	2.36405	0	1.76078	0	0	1.76078	0	0	0	0	0	0	3.00903	0	0												CD55+ APCs
-2.55324	-5.23924	Mesothelium cells	Lean control								3.30933	0.734497	CD9+ APCs	H13	Lean control		CD9+ APCs	1.89794	1.89794	1.34445	0.665446	0	1.56474	1.0615	0.665446	0	1.34445	0	1.34445	0.665446	0	0.665446	0	2.25216	1.34445	1.74516	0.665446												CD9+ APCs
-3.57271	-4.68652	Mesothelium cells	Lean control								-2.95873	-1.59019	CD142+ APCs	H13	Lean control		CD142+ APCs	1.66281	0.88571	0.88571	0	0.88571	0	0	0	0	0	3.04194	1.90193	0	0	0	0	1.90193	2.9715	2.39543	2.39543												CD142+ APCs
-5.48873	8.60982	APCs	Lean control								-1.01173	-2.61108	CD142+ APCs	H13	Lean control		CD142+ APCs	2.62259	1.26815	0	0	1.26815	0	0	0	0	1.26815	1.26815	0	0	0	0	0	0	2.62259	3.60441	2.79274												CD142+ APCs
-3.80143	-4.83079	Mesothelium cells	Lean control								6.96409	-1.23575	CD55+ APCs	H13	Lean control		CD55+ APCs	1.873	0.742682	1.68756	0	2.02938	2.72918	3.13685	3.49485	0	0	0	0	0	0	0.742682	0	0.742682	0	1.68756	0												CD55+ APCs
8.17198	3.98839	Myeloid cells	Lean control								-3.99333	1.35028	ICAM1+ APCs	H13	Lean control		ICAM1+ APCs	1.44195	0	1.44195	0	0	0	1.44195	0	0	0	3.22752	0	0	0.96106	0	2.74279	1.44195	1.76531	2.93168	2.5097												ICAM1+ APCs
1.66632	7.06837	Eodothelial cells	Lean control								-1.49319	-1.63699	CD142+ APCs	H13	Lean control		CD142+ APCs	2.50163	1.78823	0.808576	0	0	0	0	0	1.24974	0	1.5548	2.13633	0.808576	0	0	0	0	2.13633	2.13633	2.84382												CD142+ APCs
9.36916	-8.16425	T/NKs	Lean control								-1.98125	-3.67708	CD142+ APCs	H13	Lean control		CD142+ APCs	1.72217	0	2.32173	0	0	0	0	0	0	0	0	0	0	0	0	0	2.06623	2.06623	2.52506	2.06623												CD142+ APCs
-8.28918	6.67771	APCs	Lean control								-2.7744	-1.09607	CD142+ APCs	H13	Lean control		CD142+ APCs	0	0	0	0	0	0	0	0	0	0	0	0	0	0	0	0	0	3.17428	2.69095	1.71953												CD142+ APCs
4.83289	-0.445593	B cells	Lean control								-2.57661	-1.65491	CD142+ APCs	H13	Lean control		CD142+ APCs	1.6483	0	1.6483	0	0	0	0	0	0	2.24032	2.87878	0	0	1.1311	0	1.1311	0	2.24032	1.98749	1.98749												CD142+ APCs
-6.94848	8.37809	APCs	Lean control								-3.33622	3.58046	ICAM1+ APCs	H13	Lean control		ICAM1+ APCs	1.07997	0	1.36529	0.679195	0	0	0	0.679195	0	0	0.679195	0	1.7684	1.36529	1.36529	1.07997	0	2.61299	2.27733	2.37238												ICAM1+ APCs
-5.83707	-3.44965	Mesothelium cells	Lean control								-3.73435	-3.56486	CD142+ APCs	H13	Lean control		CD142+ APCs	1.31531	2.35524	0	0	0	0	0	0.859913	0	1.31531	1.31531	0	0	0.859913	0	0	1.62705	3.34142	2.21678	3.12708												CD142+ APCs
-6.47698	-5.16651	Mesothelium cells	Lean control								-4.08777	0.586496	ICAM1+ APCs	H13	Lean control		ICAM1+ APCs	1.05591	1.05591	1.55797	0	0	0	0	0	0	0	1.33812	0.661293	1.05591	0	0	0	1.89066	2.42571	2.02301	1.73809												ICAM1+ APCs
-6.33415	8.60096	APCs	Lean control								6.44516	-1.96761	CD55+ APCs	H13	Lean control		CD55+ APCs	2.13913	1.88995	1.05536	0	2.50455	2.33844	1.05536	1.88995	0	0	0	0	0	0	0	0	0	1.05536	1.05536	1.05536												CD55+ APCs
3.06167	-8.37273	T/NKs	Lean control								-3.75015	-2.32609	CD142+ APCs	H13	Lean control		CD142+ APCs	1.3927	1.3927	1.95323	1.71174	0	0	0	1.3927	0.921421	0	1.3927	1.3927	0	0	0	0	2.1476	1.95323	2.45014	0												CD142+ APCs
9.2171	-9.52491	T/NKs	Lean control								1.70823	-1.9322	CD142+ APCs	H13	Lean control		CD142+ APCs	0.847146	1.29909	1.8456	0.847146	0.847146	2.5647	0	0.847146	1.60922	2.03665	0	3.04427	0	0	0	0	2.19699	2.5647	2.03665	1.29909												CD142+ APCs
8.09633	-7.80462	T/NKs	Lean control								0.789672	-3.14207	CD142+ APCs	H13	Lean control		CD142+ APCs	2.19156	1.60434	2.7021	0	1.09436	0	0	0	0	0	0	0	0	0	0	0	0	2.19156	3.42781	1.94044												CD142+ APCs
2.75123	-7.20178	T/NKs	Lean control								6.70406	-0.6105	CD55+ APCs	H13	Lean control		CD55+ APCs	2.31519	1.39681	1.39681	1.39681	1.95792	2.31519	1.95792	1.95792	0	0	1.39681	0	0	0	0	0	0	0	1.39681	0												CD55+ APCs
-11.0672	2.31891	APCs	Lean control								3.97124	0.453544	CD55+ APCs	H13	Lean control		CD55+ APCs	1.6246	1.7502	1.48092	0.518433	2.28565	2.47404	0	1.31307	0	0	0	2.81097	0	0.518433	1.31307	1.7502	0.518433	1.6246	1.86178	1.6246												CD55+ APCs
-5.12445	-4.9458	Mesothelium cells	Lean control								-3.5255	3.52683	ICAM1+ APCs	H13	Lean control		ICAM1+ APCs	1.55539	1.25027	2.27413	0.808991	0	0	0	0	0	0	0	1.25027	0	0	0	1.78885	0	2.76931	1.78885	2.13698												ICAM1+ APCs
-6.82809	-4.3525	Mesothelium cells	Lean control								-4.28976	2.48791	ICAM1+ APCs	H13	Lean control		ICAM1+ APCs	1.42637	0	0	0	0	0	0	0	0	0	1.42637	0	0.948478	0	0	2.18705	1.74839	2.49093	2.72366	0.948478												ICAM1+ APCs
0.443376	-7.52689	T/NKs	Lean control								-3.39298	-2.05794	CD142+ APCs	H13	Lean control		CD142+ APCs	2.05665	0	2.05665	0	0	0	0	0	0	0	1.71316	1.18578	0	0	0	0	2.31184	2.05665	3.06615	2.82807												CD142+ APCs
7.63335	3.27489	Myeloid cells	Lean control								-4.09283	1.13462	ICAM1+ APCs	H13	Lean control		ICAM1+ APCs	2.1621	0.824859	1.27064	0	0	0	0	0	0	0	0	0	0	0	0	2.42059	1.27064	2.87132	2.87132	3.00684												ICAM1+ APCs
8.72328	-7.29536	T/NKs	Lean control								-3.72029	-3.47473	CD142+ APCs	H13	Lean control		CD142+ APCs	1.657	0	1.13841	0	0	0	0	0	1.13841	0	1.13841	0	0	0	1.13841	1.13841	0	2.61964	2.88894	2.24994												CD142+ APCs
6.65815	-7.50056	T/NKs	Lean control								-2.30555	-1.9248	CD142+ APCs	H13	Lean control		CD142+ APCs	0	0	1.24602	0	0	0	1.24602	0	0	0	1.24602	0	0	1.24602	0	0	2.13173	3.42484	3.03552	2.13173												CD142+ APCs
6.14524	-6.4656	T/NKs	Lean control								-1.73095	-4.12539	CD142+ APCs	H13	Lean control		CD142+ APCs	2.66259	0	0	0	0	0	0	0	0	0	0	0	0	0	0	2.03688	0	0	2.66259	3.04452												CD142+ APCs
9.11697	-8.20288	T/NKs	Lean control								-3.18217	1.4651	ICAM1+ APCs	H13	Lean control		ICAM1+ APCs	1.92545	1.36841	1.36841	0	0	0	0	0	0.902012	0	0	0	0	0	0	0.902012	1.68523	2.9218	2.119	2.9218												ICAM1+ APCs
-5.46759	-6.23588	Mesothelium cells	Lean control								-4.20452	-3.05768	CD142+ APCs	H13	Lean control		CD142+ APCs	1.55499	0.808714	1.97756	0.808714	0	0	0	0	0	0	0	0	0	0	0	0	0.808714	2.68752	2.76885	2.13654												CD142+ APCs
5.7146	-6.47903	T/NKs	Lean control								0.435096	-3.23325	CD142+ APCs	H13	Lean control		CD142+ APCs	0	2.02595	2.02595	0	0	0	2.65088	0	0	0	0	2.02595	0	0	0	0	0	2.02595	2.65088	2.02595												CD142+ APCs
2.47946	-7.33746	T/NKs	Lean control								-4.12551	-2.56258	CD142+ APCs	H13	Lean control		CD142+ APCs	1.74865	0.948672	1.42661	0.948672	0	0	0	0.948672	0.948672	0	0	0	0	0	0	0.948672	1.74865	3.14208	3.94416	3.20819												CD142+ APCs
7.94725	-3.50939	T/NKs	Lean control								-1.91282	1.64789	ICAM1+ APCs	H13	Lean control		ICAM1+ APCs	1.5629	0	0	0.814278	0	0	0	0	0	0	0	0	0	0	0	0	0	2.69685	2.28267	0.814278												ICAM1+ APCs
-12.3914	2.90198	APCs	Lean control								-1.81336	0.584636	ICAM1+ APCs	H13	Lean control		ICAM1+ APCs	2.58229	1.96202	1.62449	0	0	1.11117	0	0	0	0	1.11117	0	0	1.11117	0	0	1.11117	3.45216	2.96223	1.62449												ICAM1+ APCs
-2.69234	-5.1673	Mesothelium cells	Lean control								-3.42829	0.307032	ICAM1+ APCs	H13	Lean control		ICAM1+ APCs	1.71205	0	2.31061	0	0	0	0	1.18484	0	0	1.18484	0	0	0	0	0	0	2.95289	2.82678	2.95289												ICAM1+ APCs
-5.18377	-5.33355	Mesothelium cells	Lean control								-2.72595	-0.527761	ICAM1+ APCs	H13	Lean control		ICAM1+ APCs	0.977198	0.977198	1.46187	1.46187	0	0	0	0	0	0	1.46187	0	0.977198	0	0	0	0	2.03183	2.2284	2.2284												ICAM1+ APCs
-5.00325	-3.38324	Mesothelium cells	Lean control								-1.60522	-3.05617	CD142+ APCs	H13	Lean control		CD142+ APCs	2.04974	0	1.80409	0.990089	0	1.80409	0	0.990089	0	0	0.990089	0	0	0	0	0.990089	2.04974	2.04974	3.0586	2.55259												CD142+ APCs
7.08613	-5.16512	T/NKs	Lean control								5.48018	-2.02677	CD55+ APCs	H13	Lean control		CD55+ APCs	1.85109	1.02565	2.29702	0	2.93858	2.72859	0	2.83909	0	1.02565	1.02565	0	0	0	0	0	1.52122	1.85109	1.02565	1.02565												CD55+ APCs
8.3232	-8.40094	T/NKs	Lean control								-1.29233	-3.18327	CD142+ APCs	H13	Lean control		CD142+ APCs	2.07661	0	1.33262	0	0	0	0	1.33262	0.873583	0.873583	1.64605	0.873583	0	0	0.873583	0	2.07661	2.49847	2.07661	2.87615												CD142+ APCs
-3.92502	-2.59188	Mesothelium cells	Lean control								0.793585	-0.455662	CD9+ APCs	H13	Lean control		CD9+ APCs	2.66964	1.17531	1.70079	0	1.17531	0	0	0	0	1.70079	2.29823	2.50108	0	0	0	0	1.17531	1.70079	1.70079	0												CD9+ APCs
6.31095	8.12062	Myeloid cells	Lean control								-4.26921	-2.73459	CD142+ APCs	H13	Lean control		CD142+ APCs	0	1.3848	0.915092	0	0	0	0	0	0	0	0	0.915092	0	0	0	0	0	2.77072	1.3848	3.56759												CD142+ APCs
7.21772	9.42598	Myeloid cells	Lean control								-2.04678	-1.37142	CD142+ APCs	H13	Lean control		CD142+ APCs	1.60513	1.60513	1.09503	1.09503	0	0	0	0	1.09503	0	0	0	0	0	1.09503	1.09503	1.60513	2.19244	3.55012	1.60513												CD142+ APCs
-2.77339	-5.11022	Mesothelium cells	Lean control								2.81033	-3.19844	CD55+ APCs	H13	Lean control		CD55+ APCs	2.59635	0	1.9751	0	0	0	0	0	0	0	2.97665	0	0	1.9751	0	0	0	1.9751	2.97665	0												CD55+ APCs
2.71489	-6.2147	T/NKs	Lean control								-1.99063	-2.28005	CD142+ APCs	H13	Lean control		CD142+ APCs	1.58094	0	1.58094	0	0	0	0	0	0	0	1.07492	1.07492	0	0	0	0	0	1.58094	2.9106	1.07492												CD142+ APCs
-11.8936	1.22301	APCs	Lean control								4.9912	-2.32497	CD55+ APCs	H13	Lean control		CD55+ APCs	1.36341	0	1.67976	0.898028	2.53671	2.27506	2.27506	2.11309	0	0	1.36341	1.36341	0	0	0	0	0.898028	1.67976	2.27506	0.898028												CD55+ APCs
-11.2731	3.89916	APCs	Lean control								-4.53074	2.97552	ICAM1+ APCs	H13	Lean control		ICAM1+ APCs	1.1341	0.719879	0	0	0	0	0	0	0	0	0	0	0	0	0	0	0.719879	2.53338	2.3502	2.24427												ICAM1+ APCs
6.30112	8.61181	Myeloid cells	Lean control								-4.06659	-1.44542	CD142+ APCs	H13	Lean control		CD142+ APCs	1.37799	1.37799	1.69569	0	0.909653	0	0	1.37799	0	1.37799	2.29261	0	0	0	0	1.37799	1.37799	3.00988	2.55472	2.29261												CD142+ APCs
7.6961	-6.32886	T/NKs	Lean control								-1.37958	-0.617294	ICAM1+ APCs	H13	Lean control		ICAM1+ APCs	1.76759	0	0	0	0	0	0	0	0	1.23208	1.23208	0	0	0	0	1.23208	1.23208	0	2.5758	0												ICAM1+ APCs
-3.3263	-3.15602	Mesothelium cells	Lean control								-4.76353	4.17207	ICAM1+ APCs	H13	Lean control		ICAM1+ APCs	1.33729	1.73716	1.73716	0	0.660749	0	1.73716	0	0	0	0	0	0	0	0	0	1.73716	2.02204	1.33729	1.73716												ICAM1+ APCs
6.61185	8.80791	Myeloid cells	Lean control								-3.55692	-1.55438	CD142+ APCs	H13	Lean control		CD142+ APCs	2.27912	1.68344	0.900709	0	0	0	0	1.68344	0	0	0.900709	0	0	0	0	0	0.900709	2.54088	2.99561	2.41854												CD142+ APCs
6.47183	8.40471	Myeloid cells	Lean control								-4.25835	1.34587	ICAM1+ APCs	H13	Lean control		ICAM1+ APCs	1.24672	0	0.806237	0	0	0	0	0	0	0	0	0.806237	2.97512	0	0	1.24672	1.55147	1.24672	1.97371	2.90977												ICAM1+ APCs
-5.69866	-5.44652	Mesothelium cells	Lean control								-2.21115	-1.40097	CD142+ APCs	H13	Lean control		CD142+ APCs	2.22055	1.31841	1.31841	0	0	0	0	0	1.31841	0	2.48072	0	0	0	0	0	1.86794	0	3.3455	2.8579												CD142+ APCs
6.92494	8.56563	Myeloid cells	Lean control								-4.12776	0.625012	ICAM1+ APCs	H13	Lean control		ICAM1+ APCs	1.86356	0.859363	1.62629	0	0	0	0	0	1.31461	0	2.35438	0	0	0	0	0	2.35438	2.21593	3.23906	2.21593												ICAM1+ APCs
7.00403	-8.11501	T/NKs	Lean control								-1.70027	-2.97717	CD142+ APCs	H13	Lean control		CD142+ APCs	2.24886	2.24886	2.24886	1.89481	1.34173	0	0	0	0	0	1.89481	0	0	0	0	0	1.34173	2.71657	2.71657	2.50981												CD142+ APCs
-4.14194	-4.10316	Mesothelium cells	Lean control								-2.62981	-2.1525	CD142+ APCs	H13	Lean control		CD142+ APCs	1.83468	1.28967	1.28967	0	0	0	0	0	0	2.18546	2.44463	0	0	0	0	0	2.65027	2.82075	3.39944	2.18546												CD142+ APCs
-5.85485	-4.95507	Mesothelium cells	Lean control								6.50842	-1.08739	CD55+ APCs	H13	Lean control		CD55+ APCs	1.68567	0.741471	1.87105	1.16254	3.58819	2.92232	2.57179	3.4234	0	1.16254	0	0	0	0	0	0	1.68567	1.16254	1.45793	1.16254												CD55+ APCs
6.1847	-5.99363	T/NKs	Lean control								6.82839	-0.350766	CD55+ APCs	H13	Lean control		CD55+ APCs	0	1.30337	2.46187	1.30337	1.85056	2.20222	2.20222	0	1.30337	0	0	0	0	0	0	2.46187	0	0	1.85056	1.30337												CD55+ APCs
6.85661	8.1964	Myeloid cells	Lean control								-2.90799	-3.3467	CD142+ APCs	H13	Lean control		CD142+ APCs	2.0984	0	1.52094	0	0	0	0	0	0	1.52094	0	0	0	0	1.52094	0	2.0984	2.46212	3.86062	2.0984												CD142+ APCs
-5.74035	-3.80776	Mesothelium cells	Lean control								4.60238	-1.85047	CD55+ APCs	H13	Lean control		CD55+ APCs	1.97617	0.807818	1.55372	0	1.78709	0	1.24876	1.55372	0	0	2.13512	0	0	0	0.807818	0	1.24876	2.27223	0	0												CD55+ APCs
5.68033	-6.41719	T/NKs	Lean control								-1.44552	-2.98978	CD142+ APCs	H13	Lean control		CD142+ APCs	1.88456	0	0	0	0	0	1.88456	1.88456	0	0	0	0	0	0	0	2.49872	1.88456	1.88456	1.88456	2.49872												CD142+ APCs
-2.71213	-4.42955	Mesothelium cells	Lean control								-2.23276	0.083906	ICAM1+ APCs	H13	Lean control		ICAM1+ APCs	2.35991	0	1.22304	0	1.22304	0	0	0	0	0	1.22304	0	0	0	0	0	0	2.10322	2.56399	0												ICAM1+ APCs
-5.8045	-3.06174	Mesothelium cells	Lean control								-1.47392	-3.40291	CD142+ APCs	H13	Lean control		CD142+ APCs	1.93188	1.21224	1.21224	0.779553	0	0	0	0	0	1.51326	1.51326	0	0	0	0.779553	0	0.779553	2.34603	2.86374	1.93188												CD142+ APCs
-6.36744	-4.34218	Mesothelium cells	Lean control								-4.11019	-2.78178	CD142+ APCs	H13	Lean control		CD142+ APCs	0.77372	0.77372	0	0	0	0	0	0	0	0	0	0	0	0.77372	0	0	0	3.44563	2.62799	1.73541												CD142+ APCs
-12.1913	2.08398	APCs	Lean control								-4.32052	1.63046	ICAM1+ APCs	H13	Lean control		ICAM1+ APCs	1.88241	0	1.78347	0.481692	0	0	0	0	0	0	1.24567	0	0	0	0.481692	0.481692	1.88241	2.49639	2.13129	2.13129												ICAM1+ APCs
-5.47973	-2.50055	Mesothelium cells	Lean control								-3.68804	-1.97415	CD142+ APCs	H13	Lean control		CD142+ APCs	1.84493	0	1.29851	1.29851	0	0	0	0	0	1.29851	0	0	0	0	0	0	1.29851	2.83221	3.77554	2.97791												CD142+ APCs
-7.41599	7.19603	APCs	Lean control								-2.61185	-2.75105	CD142+ APCs	H13	Lean control		CD142+ APCs	0	0	0	0	0	0	1.36298	0	1.36298	0	0	0	0	0	0	0	1.91922	1.36298	2.74336	1.91922												CD142+ APCs
9.44398	-8.01358	T/NKs	Lean control								-3.41533	0.562117	ICAM1+ APCs	H13	Lean control		ICAM1+ APCs	1.43949	0.728923	1.85069	0	0	0	0	0	0	0.728923	0	0	0	0.728923	1.43949	1.14603	1.85069	2.25997	2.14123	2.54955												ICAM1+ APCs
-4.49224	-3.86378	Mesothelium cells	Lean control								-2.10312	-2.45828	CD142+ APCs	H13	Lean control		CD142+ APCs	1.6829	1.1602	0	0	0	0	0	0	1.1602	0	0	0	0	0	0	0	1.6829	3.30641	3.03087	2.27853												CD142+ APCs
-6.03447	-2.76853	Mesothelium cells	Lean control								-0.901169	1.86905	ICAM1+ APCs	H13	Lean control		ICAM1+ APCs	2.4706	1.15244	2.37459	0	0	2.14951	0	1.15244	0.733787	0	1.15244	0	0	1.8586	0	2.37459	0.733787	1.8586	1.8586	1.44665												ICAM1+ APCs
7.62779	-4.23748	T/NKs	Lean control								2.10838	-1.08417	CD9+ APCs	H13	Lean control		CD9+ APCs	1.6881	0	1.6881	0	0	0	0	2.28425	2.28425	1.6881	1.6881	3.90199	0	0	0	0	0	1.6881	2.28425	0												CD9+ APCs
6.37413	7.90203	Myeloid cells	Lean control								3.29184	1.58602	CD9+ APCs	H13	Lean control		CD9+ APCs	1.6764	0.544865	1.15472	0	0.544865	2.34343	2.10946	1.91619	0.544865	1.36034	0.895578	2.19368	0	0	0.895578	2.27135	0.895578	1.15472	0	1.15472												CD9+ APCs
9.33948	5.26765	Myeloid cells	Lean control								-2.46085	-2.13759	CD142+ APCs	H13	Lean control		CD142+ APCs	2.2887	1.51399	0	1.01972	0	2.09059	0	0	0	1.01972	0	0	0	0	0	0	1.01972	3.17978	3.49358	3.17978												CD142+ APCs
-5.60288	8.73294	APCs	Lean control								-0.842707	-2.40837	CD142+ APCs	H13	Lean control		CD142+ APCs	2.33083	2.16777	1.40989	0.93521	0	0	0	0	0	0.93521	0	0.93521	0	0	0	0	1.73046	2.33083	2.70335	1.73046												CD142+ APCs
-3.76431	-4.2659	Mesothelium cells	Lean control								-1.1156	-3.99273	CD142+ APCs	H13	Lean control		CD142+ APCs	0	2.3472	0	0	0	0	1.74539	0	0	1.74539	0	0	0	0	0	0	1.74539	2.3472	2.3472	1.74539												CD142+ APCs
7.66714	-4.28175	T/NKs	Lean control								0.770568	-2.27255	CD142+ APCs	H13	Lean control		CD142+ APCs	1.51004	1.20934	1.20934	1.20934	0	0	0	0	1.51004	1.74092	1.51004	2.92502	0.777323	0	0	0	1.20934	2.79014	2.2224	1.74092												CD142+ APCs
-6.43588	-4.77898	Mesothelium cells	Lean control								-2.93489	-1.7265	CD142+ APCs	H13	Lean control		CD142+ APCs	2.02629	0	0	0	0	0	0.840349	0	0	0	0	0	0	0	0.840349	0	1.83557	3.20717	2.02629	1.5997												CD142+ APCs
9.4095	5.50694	Myeloid cells	Lean control								-4.4591	-1.60983	CD142+ APCs	H13	Lean control		CD142+ APCs	1.61555	0.851664	0.851664	0	0	0	0	0	0	0	0	0	0	0	0	0	0	2.91594	2.98617	3.50391												CD142+ APCs
2.73952	-8.02089	T/NKs	Lean control								-3.02514	0.479631	ICAM1+ APCs	H13	Lean control		ICAM1+ APCs	0	0	1.61329	0	0	0	0	0	0	0	1.61329	0	0	0	0	2.56939	2.83774	3.04911	1.61329	2.2015												ICAM1+ APCs
-4.80614	-4.42311	Mesothelium cells	Lean control								-4.40754	-1.83434	CD142+ APCs	H13	Lean control		CD142+ APCs	2.426	0	1.63421	1.1193	0	0	0	1.1193	0	1.63421	0	0	0	0	0	0	1.1193	3.39712	3.46388	3.79136												CD142+ APCs
-5.76009	-4.00343	Mesothelium cells	Lean control								-0.0410827	-2.23676	CD142+ APCs	H13	Lean control		CD142+ APCs	2.29783	1.26916	0.823709	0	0	0	0	0	0.823709	1.26916	1.81087	0	0.823709	0	0	0	1.26916	2.71259	1.26916	2.29783												CD142+ APCs
9.23259	-7.4947	T/NKs	Lean control								-4.28153	-2.06098	CD142+ APCs	H13	Lean control		CD142+ APCs	1.58411	0.829275	1.27629	0	0	0	0	0	0	0	0	1.81915	0	0	0	0	2.00932	3.6154	2.00932	2.53567												CD142+ APCs
-6.37037	-3.29249	Mesothelium cells	Lean control								-3.2614	-0.198384	ICAM1+ APCs	H13	Lean control		ICAM1+ APCs	1.3546	0	1.90961	0	0	0	0	0	0	0	1.3546	0	0.891017	0	0	0	1.3546	2.10267	2.73281	2.90424												ICAM1+ APCs
-4.85279	-3.36441	Mesothelium cells	Lean control								-1.89945	-2.18959	CD142+ APCs	H13	Lean control		CD142+ APCs	1.44269	0.961658	2.01011	0	0	0	0	0.961658	0	0	0.961658	0	0	0	0	0	0.961658	2.01011	2.8426	2.01011												CD142+ APCs
2.75575	7.46828	Eodothelial cells	Lean control								-4.7023	-1.67709	CD142+ APCs	H13	Lean control		CD142+ APCs	1.66817	1.14779	1.14779	0	0	0	0	0	0	0.730258	0	0	0	0	0	0	0	2.90196	2.77625	2.90196												CD142+ APCs
-5.98126	6.48806	APCs	Lean control								-3.25787	-1.88392	CD142+ APCs	H13	Lean control		CD142+ APCs	1.10926	1.95958	0	0	0	0	0	0	1.6222	1.6222	1.95958	0	0	0	0	0	1.95958	2.21139	2.41238	2.84821												CD142+ APCs
-3.87696	-4.06309	Mesothelium cells	Lean control								-4.58626	-1.05222	CD9+ APCs	H13	Lean control		CD9+ APCs	0	2.08631	0.880056	0	0.880056	0	0	0	2.08631	2.38667	0	2.80466	0	0.880056	0	0	0	1.34079	1.34079	0.880056												CD9+ APCs
-6.71694	-3.57136	Mesothelium cells	Lean control								-1.23169	-3.77119	CD142+ APCs	H13	Lean control		CD142+ APCs	0	2.09246	0	0	0	0	0	0	0	0	2.09246	0	0	0	0	0	1.51565	1.51565	3.49565	2.09246												CD142+ APCs
-5.79417	8.40598	APCs	Lean control								2.00621	-2.65861	CD142+ APCs	H13	Lean control		CD142+ APCs	2.22707	0	0.976269	0.976269	0.976269	2.39126	2.03053	0.976269	0.976269	0	1.78567	0	0	0	0	0	2.03053	2.53225	2.53225	2.03053												CD142+ APCs
-6.41623	5.83414	APCs	Lean control								-3.92014	4.62618	ICAM1+ APCs	H13	Lean control		ICAM1+ APCs	1.18075	0	1.47824	1.70723	0	0	0	0	0	0	0.755377	0	0	0	0	0.755377	1.18075	2.05033	2.18593	0												ICAM1+ APCs
-8.17459	7.46173	APCs	Lean control								-2.77394	-2.66981	CD142+ APCs	H13	Lean control		CD142+ APCs	2.42971	0	0	1.49332	0	0	0	0	1.49332	0	1.49332	0	0	0	2.06733	0	0	2.90467	3.46782	3.22537												CD142+ APCs
9.77962	5.13295	Myeloid cells	Lean control								7.25881	0.761288	CD55+ APCs	H13	Lean control		CD55+ APCs	1.15489	1.44939	2.0177	1.15489	2.37784	2.15268	2.71661	2.15268	0	0	0.73565	1.44939	0	0	0	2.15268	0	0	1.15489	0												CD55+ APCs
6.63184	-6.28663	T/NKs	Lean control								-4.98559	0.450388	ICAM1+ APCs	H13	Lean control		ICAM1+ APCs	2.09199	1.29825	1.02074	1.51524	0	0	0	0	0	1.02074	0	0	0	0	0.63532	1.02074	0.63532	2.72143	2.45544	2.59725												ICAM1+ APCs
1.84988	6.56424	Eodothelial cells	Lean control								-2.97473	1.75996	ICAM1+ APCs	H13	Lean control		ICAM1+ APCs	1.3476	0	1.3476	0	0	0	0	0	0	0.885459	1.66246	0	0	0	0	0	1.3476	1.66246	1.90157	1.90157												ICAM1+ APCs
7.28659	-3.90423	T/NKs	Lean control								3.94914	-1.92149	CD55+ APCs	H13	Lean control		CD55+ APCs	0	0.94974	2.35235	0	0.94974	0.94974	0	0.94974	0	1.42793	1.42793	1.42793	0	0	0	0	1.75009	0	2.61596	1.99336												CD55+ APCs
0.0743048	-7.31722	T/NKs	Lean control								-3.30569	-3.30881	CD142+ APCs	H13	Lean control		CD142+ APCs	1.28757	2.18289	0	1.28757	0	0	0	1.28757	0	0	1.28757	0	0	0	0	0	0	2.64759	2.64759	2.64759												CD142+ APCs
6.27005	8.83615	Myeloid cells	Lean control								4.22018	-1.29759	CD55+ APCs	H13	Lean control		CD55+ APCs	2.30809	0.696211	1.61434	0	1.61434	2.20267	1.95116	1.39089	0.696211	0	1.1027	1.1027	0	0	0	0	1.79686	1.95116	2.0848	0.696211												CD55+ APCs
6.69663	7.92239	Myeloid cells	Lean control								6.99998	-1.39644	CD55+ APCs	H13	Lean control		CD55+ APCs	0.895964	0.895964	2.27194	0.895964	2.74064	0.895964	1.67693	2.83007	0	0	0	0	0	0	0	0	0	0	0.895964	0.895964												CD55+ APCs
-2.42751	-3.60138	Mesothelium cells	Lean control								-2.4069	-2.96218	CD142+ APCs	H13	Lean control		CD142+ APCs	0	0	1.08248	0	0	0	0	0	0	0	0	0	0	0	0	0	0	3.11226	3.11226	2.37583												CD142+ APCs
-6.02687	-2.22221	Mesothelium cells	Lean control								-0.784661	-2.29664	CD142+ APCs	H13	Lean control		CD142+ APCs	2.00973	2.00973	1.1486	0	0	0	0	0	0	0	1.1486	0	0	0	0	0	2.26334	2.63352	2.26334	2.00973												CD142+ APCs
-3.16825	-3.73616	Mesothelium cells	Lean control								-3.98889	-3.52437	CD142+ APCs	H13	Lean control		CD142+ APCs	2.17531	2.17531	0	1.08222	0	0	0	0	0	0	0	0	0	0	0	0	1.58973	2.54218	2.80999	2.68502												CD142+ APCs
5.75102	-6.9059	T/NKs	Lean control								7.20547	-1.14942	CD55+ APCs	H13	Lean control		CD55+ APCs	2.0985	1.52104	1.21925	0	1.75255	2.0985	1.75255	2.23498	0	0	0	0	0	0	0	0	0	0.784961	1.94041	1.75255												CD55+ APCs
6.99034	8.01737	Myeloid cells	Lean control								1.21108	-2.6353	CD142+ APCs	H13	Lean control		CD142+ APCs	1.75074	0.950226	1.42854	0	0	1.75074	0	0	1.75074	1.42854	0	1.75074	0	0	0	0	1.42854	2.72633	0	0.950226												CD142+ APCs
8.3828	3.80775	Myeloid cells	Lean control								2.17562	-0.579667	CD9+ APCs	H13	Lean control		CD9+ APCs	0.499463	2.43057	1.82175	0.831026	0.499463	2.76633	1.0796	1.71107	1.44437	0	0.499463	2.43057	0.499463	0	0	1.44437	1.0796	1.71107	2.09509	1.71107												CD9+ APCs
8.43662	5.27454	Myeloid cells	Lean control								-2.53644	2.70139	ICAM1+ APCs	H13	Lean control		ICAM1+ APCs	1.71547	0	1.39612	0	0	0.924162	0	0	0.924162	0	1.71547	0	0	1.39612	0	0.924162	0.924162	1.71547	1.71547	0.924162												ICAM1+ APCs
-11.8056	2.89591	APCs	Lean control								-2.42115	2.16277	ICAM1+ APCs	H13	Lean control		ICAM1+ APCs	2.25929	0	0.99889	0	0	0	0	0	0	0	2.25929	0	0	1.48852	0	2.42406	1.48852	2.79956	2.98911	2.25929												ICAM1+ APCs
-8.4439	5.96707	APCs	Lean control								0.691413	-1.52619	CD142+ APCs	H13	Lean control		CD142+ APCs	1.04045	2.1189	1.04045	1.53923	1.04045	0	1.04045	0	2.75009	1.53923	1.53923	4.60364	0	0	0	1.04045	0	2.1189	2.75009	1.04045												CD142+ APCs
-6.61809	-3.84205	Mesothelium cells	Lean control								-4.62589	-2.31017	CD142+ APCs	H13	Lean control		CD142+ APCs	1.00346	2.43065	0	0	0	0	0	0	0	0	0	0	0	0	0	0	0	3.07881	2.43065	2.90565												CD142+ APCs
-5.12999	-3.1196	Mesothelium cells	Lean control								-3.07192	-2.78249	CD142+ APCs	H13	Lean control		CD142+ APCs	0	0	1.54024	0	0	0	0	0	0	0	0	0	0	0	1.04128	0	2.86195	2.12003	2.86195	2.75129												CD142+ APCs
-3.91647	-2.48937	Mesothelium cells	Lean control								-2.5139	2.60552	ICAM1+ APCs	H13	Lean control		ICAM1+ APCs	0.743781	0.743781	0.743781	0.743781	0	0	0	0.743781	0	0	0	0	1.46131	0.743781	0	1.16557	0.743781	2.16644	2.0312	2.28554												ICAM1+ APCs
-5.21147	-5.79946	Mesothelium cells	Lean control								-3.66265	2.58577	ICAM1+ APCs	H13	Lean control		ICAM1+ APCs	1.57585	1.26879	1.26879	0.823422	0	0	0	1.26879	0	0	2.79358	0	0	1.81044	0	0.823422	1.26879	2.41826	2.00032	0												ICAM1+ APCs
8.15743	4.10541	Myeloid cells	Lean control								2.42492	-0.812804	CD9+ APCs	H13	Lean control		CD9+ APCs	1.67293	1.35717	1.91255	0	2.40677	1.67293	0	0	1.67293	0	1.91255	4.33092	0	0	0	0	0	2.10571	2.63786	0												CD9+ APCs
-4.3992	-6.4731	Mesothelium cells	Lean control								-1.50633	1.16734	ICAM1+ APCs	H13	Lean control		ICAM1+ APCs	0.865454	0.865454	0.865454	0	0	0	0	1.32233	0	0	2.22533	0	1.32233	1.32233	1.32233	0	0.865454	1.87247	1.63476	0.865454												ICAM1+ APCs
8.60548	-7.7696	T/NKs	Lean control								-4.41285	-1.42691	CD142+ APCs	H13	Lean control		CD142+ APCs	1.73493	0.938513	1.73493	0	0	0	0	0	0.938513	0.938513	0.938513	0.938513	0	0	0	0	0.938513	2.17258	3.41993	3.36768												CD142+ APCs
-5.60912	8.11559	APCs	Lean control								6.71304	-0.531818	CD55+ APCs	H13	Lean control		CD55+ APCs	1.81059	1.62752	2.41842	1.1137	2.79375	3.19968	2.41842	3.19968	1.81059	0.704487	0.704487	0.704487	0	0	0.704487	0	1.1137	1.40326	2.2173	0												CD55+ APCs
7.00674	-5.29531	T/NKs	Lean control								-3.64328	1.40468	ICAM1+ APCs	H13	Lean control		ICAM1+ APCs	0.990196	0	1.47785	0	0	0	0	0	0	0	0	0	0	0	1.80423	2.04989	0	2.04989	0	0.990196												ICAM1+ APCs
10.6768	5.03534	Myeloid cells	Lean control								0.108394	2.0022	CD9+ APCs	H13	Lean control		CD9+ APCs	1.45377	0	0.970632	0	0	0.970632	0.970632	0	0	0.970632	0.970632	0.970632	0	0	0.970632	2.94632	0	1.45377	0.970632	2.21899												CD9+ APCs
-3.26595	-4.69081	Mesothelium cells	Lean control								-3.91634	3.58125	ICAM1+ APCs	H13	Lean control		ICAM1+ APCs	1.20868	0	1.20868	0	0	0	0.776815	0	0	0.776815	0.776815	0	0	0	1.74014	0.776815	0	2.92413	2.78926	1.74014												ICAM1+ APCs
8.7519	3.64567	Myeloid cells	Lean control								4.66009	-2.14383	CD55+ APCs	H13	Lean control		CD55+ APCs	2.55518	1.21632	0	1.21632	1.21632	0	0	1.74911	0	0	1.21632	0	0	0	0	0	0	2.09485	1.74911	0												CD55+ APCs
0.566053	-8.50293	T/NKs	Lean control								-4.87163	0.723308	ICAM1+ APCs	H13	Lean control		ICAM1+ APCs	2.07255	0	1.00659	0	0	0	0.624938	0	0	0	0	0	0	0	1.00659	0.624938	1.67535	2.43515	2.57671	1.28215												ICAM1+ APCs
-6.68642	-4.32077	Mesothelium cells	Lean control								-1.87175	0.879895	ICAM1+ APCs	H13	Lean control		ICAM1+ APCs	1.307	0.853363	1.307	0.853363	0	0.853363	0	0	0	1.307	0	0	0.853363	0	0.853363	1.61792	0.853363	2.76145	3.22904	2.0461												ICAM1+ APCs
-5.9466	-3.21061	Mesothelium cells	Lean control								-4.87914	-0.335199	CD142+ APCs	H13	Lean control		CD142+ APCs	0	1.10196	0	0	0	0	0	0	0	0	0	0	0	0	0	0	1.10196	2.20168	3.37214	3.30066												CD142+ APCs
6.36101	-6.58949	T/NKs	Lean control								0.0395922	-2.4445	CD142+ APCs	H13	Lean control		CD142+ APCs	1.95592	1.10641	1.61878	0	0	1.61878	0	0	1.95592	1.10641	1.61878	0	0	0	0	0	0	3.05564	3.44528	2.57572												CD142+ APCs
7.46308	-7.49903	T/NKs	Lean control								-3.48614	-3.22541	CD142+ APCs	H13	Lean control		CD142+ APCs	2.00273	1.75905	0	0	0	0	0	0	0	0	1.75905	0	0	0	0	0	0	2.62601	2.36216	1.43618												CD142+ APCs
-6.90826	-3.93272	Mesothelium cells	Lean control								-4.78807	0.447011	ICAM1+ APCs	H13	Lean control		ICAM1+ APCs	2.22988	0	1.63888	0	0	0	0	0	0	0	1.63888	0	0	0	0	0	0	2.86776	2.59884	2.86776												ICAM1+ APCs
7.57417	3.49543	Myeloid cells	Lean control								1.67362	-0.10148	CD9+ APCs	H13	Lean control		CD9+ APCs	1.99258	1.99258	1.1351	1.1351	0	0	0	1.1351	1.65307	1.1351	2.9959	0	0	0	0	0	1.65307	1.65307	2.24559	1.65307												CD9+ APCs
-5.59294	-4.23243	Mesothelium cells	Lean control								6.56568	0.261953	CD55+ APCs	H13	Lean control		CD55+ APCs	1.20278	2.49027	1.7332	1.36398	3.23705	2.07796	2.33384	2.58243	0.458907	0	1.01052	1.01052	0	0	0.772276	1.50276	0.772276	1.01052	0	0.458907												CD55+ APCs
-2.81817	-3.10026	Mesothelium cells	Lean control								-2.89126	-2.7867	CD142+ APCs	H13	Lean control		CD142+ APCs	1.52459	1.02841	0	0	0	0	0	1.02841	0	0	1.52459	0	0	0	0	0	2.84314	2.30089	2.94266	1.02841												CD142+ APCs
-4.59084	-1.38659	Mesothelium cells	Lean control								-4.11099	-3.18619	CD142+ APCs	H13	Lean control		CD142+ APCs	1.85821	1.03107	1.52783	0	0	0	0	0	0	0	0	0	0	0	0	0	2.30462	3.26794	3.03711	2.73648												CD142+ APCs
-6.05159	-2.31557	Mesothelium cells	Lean control								6.73603	-1.3581	CD55+ APCs	H13	Lean control		CD55+ APCs	1.53033	0	1.53033	1.22763	2.65831	0.791436	2.56999	2.56999	1.22763	0	0	0	0	0	0.791436	0	0	1.53033	1.76237	0												CD55+ APCs
6.95436	9.0333	Myeloid cells	Lean control								-1.9246	-1.46514	CD142+ APCs	H13	Lean control		CD142+ APCs	1.94343	0.914554	0.914554	1.38412	0	0	0	0	0	0.914554	0.914554	0	0	0	0	0	1.38412	2.13751	2.56228	2.13751												CD142+ APCs
8.60429	-7.75495	T/NKs	Lean control								-4.88268	-0.896612	CD142+ APCs	H13	Lean control		CD142+ APCs	1.11206	1.80854	1.40141	0.703248	0	0	0	0.703248	0	0	0	1.11206	0	0	0.703248	0	1.80854	2.85214	2.41619	3.01484												CD142+ APCs
-12.6226	1.97467	APCs	Lean control								-4.88416	3.13847	ICAM1+ APCs	H13	Lean control		ICAM1+ APCs	2.27559	1.25143	1.55667	0	0	0	0	0	0	0	2.27559	0	0	0	1.97939	0	1.55667	2.13841	2.27559	0.80989												ICAM1+ APCs
8.1333	4.00226	Myeloid cells	Lean control								-4.50468	2.62642	ICAM1+ APCs	H13	Lean control		ICAM1+ APCs	2.11732	0	1.367	0	0	0	0	0	0	0	0	0	0.900882	0	1.68368	1.367	0	2.27938	2.65014	2.54114												ICAM1+ APCs
-2.9461	-5.29648	Mesothelium cells	Lean control								1.54303	-0.853396	CD9+ APCs	H13	Lean control		CD9+ APCs	0	1.56729	2.51615	0	0	0	0	2.15028	1.56729	0	2.78344	4.74327	1.56729	0	0	0	1.56729	3.16808	0	2.15028												CD9+ APCs
-3.72718	-5.21402	Mesothelium cells	Lean control								0.0200163	-0.721488	CD9+ APCs	H13	Lean control		CD9+ APCs	1.84898	0	0	0	0	0	0	0	0	0	3.10965	0	0	0	0	0	2.83673	2.46016	2.20055	2.46016												CD9+ APCs
1.92382	-7.96411	T/NKs	Lean control								-0.864702	3.62342	ICAM1+ APCs	H13	Lean control		ICAM1+ APCs	2.0659	1.66917	1.66917	1.00177	0.621409	0	0.621409	0	0	1.49205	0.621409	0	0	0	0	1.00177	1.49205	2.26338	1.95031	1.00177												ICAM1+ APCs
-4.72455	-3.72731	Mesothelium cells	Lean control								-2.09583	-0.584565	ICAM1+ APCs	H13	Lean control		ICAM1+ APCs	1.65603	1.78253	0.8808	1.13759	0.534394	0	0	0.8808	0.8808	1.34173	3.5114	0.8808	0	0.534394	0.534394	0	1.13759	2.38783	2.56564	2.66875												ICAM1+ APCs
0.455457	-6.99707	T/NKs	Lean control								0.495403	-0.585448	CD9+ APCs	H13	Lean control		CD9+ APCs	1.17299	1.69805	1.17299	1.69805	0	0	0	0	1.17299	0	3.7177	3.54022	0	0	0	0	2.29522	2.29522	1.69805	1.17299												CD9+ APCs
-3.79744	-3.8728	Mesothelium cells	Lean control								-4.00331	-2.70907	CD142+ APCs	H13	Lean control		CD142+ APCs	0.632082	1.01633	0	1.50986	0	0	0	0	0	0.632082	0	0	0	0.632082	0	0	1.83882	3.13715	2.08594	2.9248												CD142+ APCs
7.26838	-7.54185	T/NKs	Lean control								-2.19736	0.60672	ICAM1+ APCs	H13	Lean control		ICAM1+ APCs	0.894508	1.67493	1.35899	0	0	0	0	0	0.894508	0.894508	2.10787	0	0	0	0	0	1.67493	1.67493	2.10787	1.91464												ICAM1+ APCs
6.74493	8.35352	Myeloid cells	Lean control								-0.510584	-0.21286	CD9+ APCs	H13	Lean control		CD9+ APCs	0.922881	0.922881	0.922881	0	0	0	0	0	1.39453	0	3.537	0.922881	0	0	0	0	0	2.45236	1.39453	1.95531												CD9+ APCs
-3.50844	-3.12974	Mesothelium cells	Lean control								-3.58921	-3.04472	CD142+ APCs	H13	Lean control		CD142+ APCs	1.40268	1.40268	2.32221	0	0	0	0	0	0	0	0	0.929419	0	0	0	0	1.40268	2.69445	2.96509	0.929419												CD142+ APCs
-5.87172	-5.93115	Mesothelium cells	Lean control								0.789143	-0.0107441	ICAM1+ APCs	H13	Lean control		ICAM1+ APCs	1.25587	0.608112	1.46968	0	0	0	0	0	0	0.608112	0	0	0	0	0.608112	0	1.46968	1.79538	1.64573	1.25587												ICAM1+ APCs
3.28271	7.6369	Eodothelial cells	Lean control								6.06636	-2.14253	CD55+ APCs	H13	Lean control		CD55+ APCs	1.53251	1.03492	2.11137	0	2.95224	2.6177	3.87509	2.6177	0	1.03492	0	1.03492	0	0	0	0	1.53251	0	1.03492	0												CD55+ APCs
-6.68566	8.0222	APCs	Lean control								7.40607	1.02042	CD55+ APCs	H13	Lean control		CD55+ APCs	1.85943	1.032	0	1.032	2.21157	1.85943	1.31104	1.99107	0	0	1.032	0	0	0	0	1.70778	0.643611	0	1.85943	1.31104												CD55+ APCs
-5.46702	-4.1493	Mesothelium cells	Lean control								-1.18469	1.18985	ICAM1+ APCs	H13	Lean control		ICAM1+ APCs	2.05388	0	0	0	0	0	0	0	1.18358	1.18358	2.05388	0	0	0	0	0	1.18358	2.05388	2.30898	2.95117												ICAM1+ APCs
-4.12149	-5.83358	Mesothelium cells	Lean control								-2.45201	-3.62363	CD142+ APCs	H13	Lean control		CD142+ APCs	0	0	2.67131	0	0	0	0	0	0	0	0	0	0	0	0	0	0	2.04504	4.00434	3.54522												CD142+ APCs
2.62809	-9.5133	T/NKs	Lean control								5.90617	-1.71857	CD55+ APCs	H13	Lean control		CD55+ APCs	1.60096	0.841249	2.1878	0	0.841249	0.841249	2.74161	1.8369	0	0	0	0	0	0	0	0	0	0.841249	1.60096	0												CD55+ APCs
-6.71314	-3.45298	Mesothelium cells	Lean control								-0.989763	-0.223933	CD142+ APCs	H13	Lean control		CD142+ APCs	1.45089	0	0	0	0	1.67819	0	0	0	1.67819	1.15623	0	0	0	0	1.45089	1.67819	2.71844	2.8527	0.736671												CD142+ APCs
-5.24561	-3.77623	Mesothelium cells	Lean control								-1.48375	-2.41727	CD142+ APCs	H13	Lean control		CD142+ APCs	1.76264	0	0.95907	0	0.95907	0	0	0.95907	0	0	0.95907	0	0	0	0	0	0.95907	1.43949	2.36609	0.95907												CD142+ APCs
5.72169	-6.30765	T/NKs	Lean control								-2.81021	-3.00503	CD142+ APCs	H13	Lean control		CD142+ APCs	1.46736	0	0.981663	0.981663	0	0	0	0.981663	0	0	1.79287	0	0.981663	0	0	0	1.46736	2.5402	2.39911	1.46736												CD142+ APCs
-7.51855	8.54889	APCs	Lean control								-1.02716	-2.50576	CD142+ APCs	H13	Lean control		CD142+ APCs	1.32679	1.87761	0.868975	0.868975	0	0	0	0	1.63966	0	0.868975	0.868975	0	0	0	0	0	2.06969	0.868975	2.36943												CD142+ APCs
3.44988	7.28868	Eodothelial cells	Lean control								-2.572	-3.30462	CD142+ APCs	H13	Lean control		CD142+ APCs	0.997483	0	0.997483	0	0	0	0	0	0	0	0	0.997483	0	0	0	0	0	3.06979	3.60931	2.79747												CD142+ APCs
7.28517	-7.74321	T/NKs	Lean control								-3.07779	2.39892	ICAM1+ APCs	H13	Lean control		ICAM1+ APCs	1.18633	0.75965	0	0	0	0	0.75965	0	0	0	0.75965	0	2.5157	0.75965	1.71382	2.19307	0.75965	2.05734	2.05734	1.71382												ICAM1+ APCs
7.8907	5.0091	Myeloid cells	Lean control								-2.77662	-1.65801	CD142+ APCs	H13	Lean control		CD142+ APCs	1.88283	0	1.0499	0	0	0	0	0	1.0499	1.0499	0	0	0	0	0	0	2.49685	2.49685	2.97418	1.0499												CD142+ APCs
5.98931	8.45722	Myeloid cells	Lean control								-2.81173	2.45343	ICAM1+ APCs	H13	Lean control		ICAM1+ APCs	1.34908	0	1.66408	0	0	0	0	0	0	0	1.66408	0	0.886631	0.886631	0.886631	2.72585	1.66408	2.09614	2.39686	1.66408												ICAM1+ APCs
-3.46757	-3.02146	Mesothelium cells	Lean control								-3.16299	-2.64088	CD142+ APCs	H13	Lean control		CD142+ APCs	1.34824	1.34824	1.90229	1.34824	0	0	0	1.34824	0	1.90229	0	0	1.34824	0	0	0	1.90229	2.25674	2.72479	0												CD142+ APCs
0.657026	7.4217	Eodothelial cells	Lean control								-0.554694	-3.89968	CD142+ APCs	H13	Lean control		CD142+ APCs	0	0	0	0	0	2.06763	0	1.49359	0	0	0	0	0	0	0	0	2.43002	2.06763	2.69545	2.43002												CD142+ APCs
7.26331	8.19995	Myeloid cells	Lean control								-4.20266	-0.711804	ICAM1+ APCs	H13	Lean control		ICAM1+ APCs	1.89046	1.17833	1.89046	0.753527	0	0	1.47555	1.17833	0	0	0.753527	0	0	0	0	0	2.04729	2.04729	3.20332	2.30217												ICAM1+ APCs
0.153435	-6.64411	T/NKs	Lean control								-1.67029	-2.50215	CD142+ APCs	H13	Lean control		CD142+ APCs	2.2643	0	2.9041	1.67001	0	0	0	0	0	0	0	1.67001	0	0	0	0	1.67001	4.11693	3.43995	0												CD142+ APCs
2.49022	-7.82856	T/NKs	Lean control								-1.60468	-1.9954	CD142+ APCs	H13	Lean control		CD142+ APCs	0.918607	0	0	0	0	0	0	0.918607	0	0.918607	2.77621	0	0	0.918607	0	0	0	2.44587	3.02409	2.44587												CD142+ APCs
-5.86151	-4.62515	Mesothelium cells	Lean control								-3.19829	-2.02769	CD142+ APCs	H13	Lean control		CD142+ APCs	1.81419	1.81419	2.06028	0	0	0	0	0	1.48706	0.9977	1.48706	0	0	0	0	0	1.48706	2.06028	0.9977	2.98732												CD142+ APCs
-8.40834	6.79391	APCs	Lean control								-4.31964	1.57756	ICAM1+ APCs	H13	Lean control		ICAM1+ APCs	1.53498	1.53498	1.23183	0	0	0	0.794683	0	0.794683	0	0.794683	0	0	0	0.794683	2.47852	1.76729	2.47852	2.47852	1.95568												ICAM1+ APCs
6.28436	8.87094	Myeloid cells	Lean control								-2.97792	-2.7864	CD142+ APCs	H13	Lean control		CD142+ APCs	2.18488	0	1.93401	0	0	0	0	0	0	0	0	1.08937	1.08937	0	0	0	1.59833	1.93401	3.48303	1.93401												CD142+ APCs
-2.22748	-3.65651	Mesothelium cells	Lean control								4.32633	-2.62047	CD55+ APCs	H13	Lean control		CD55+ APCs	1.47291	0	2.04431	1.47291	0	0.986173	0	1.79888	0	0	1.79888	0.986173	0.986173	0	0	0	0.986173	1.47291	2.24122	0												CD55+ APCs
11.1283	5.55473	Myeloid cells	Lean control								2.23689	-0.622628	CD9+ APCs	H13	Lean control		CD9+ APCs	1.86706	1.1593	1.86706	1.68183	0	0	1.68183	2.15836	1.68183	1.68183	2.27735	3.61354	0	0	0	0	2.02328	1.1593	1.1593	0												CD9+ APCs
-2.08589	-4.24734	Mesothelium cells	Lean control								-4.95034	2.41634	ICAM1+ APCs	H13	Lean control		ICAM1+ APCs	1.61136	0	1.61136	0	0	0	0	1.10021	0	1.10021	0	0	1.10021	0	0	0	0	2.40008	3.43631	2.19936												ICAM1+ APCs
-5.86097	-6.00481	Mesothelium cells	Lean control								5.7595	-1.39039	CD55+ APCs	H13	Lean control		CD55+ APCs	0.925448	0	2.31629	0	2.45625	0	0	2.31629	0	0	1.39773	0	0	0	0.925448	0	0.925448	1.39773	1.71721	0												CD55+ APCs
4.31804	-6.01024	T/NKs	Lean control								1.37605	-1.33514	CD9+ APCs	H13	Lean control		CD9+ APCs	0	2.53377	0	1.36104	0	0	0	0	2.2722	1.91699	3.40127	1.91699	0	0	0	0	1.36104	1.36104	0	1.91699												CD9+ APCs
-5.42129	-4.66118	Mesothelium cells	Lean control								0.387101	-2.26834	CD142+ APCs	H13	Lean control		CD142+ APCs	1.65864	1.43249	1.43249	0.72418	0	0	0	0	0	0	1.13978	2.9482	0	0.72418	0	0	2.13313	2.25174	2.83001	2.13313												CD142+ APCs
-4.1195	-3.62115	Mesothelium cells	Lean control								-2.87658	-3.37062	CD142+ APCs	H13	Lean control		CD142+ APCs	1.82808	0	0	0	0	0	0	0	0	0	0	0	0	0	0	1.82808	1.82808	3.08593	0	1.82808												CD142+ APCs
-3.77426	-5.03629	Mesothelium cells	Lean control								-3.38359	-3.26304	CD142+ APCs	H13	Lean control		CD142+ APCs	0	0	1.60561	0	0	0	0	0	0	1.09542	1.09542	0	0	0	0	0	0	3.42935	2.39354	2.70358												CD142+ APCs
-7.52552	7.52054	APCs	Lean control								-1.37924	-4.09756	CD142+ APCs	H13	Lean control		CD142+ APCs	0	0	3.66045	0	0	0	0	2.34849	0	0	0	0	0	0	0	0	0	3.66045	2.34849	3.87843												CD142+ APCs
-3.10124	-3.01418	Mesothelium cells	Lean control								-4.9786	0.717419	ICAM1+ APCs	H13	Lean control		ICAM1+ APCs	1.9614	0	0	0	0	0	0	0	0	0	0	0	0	0.627409	0	1.28599	0.627409	3.47875	1.67967	2.81598												ICAM1+ APCs
-6.26998	-5.64663	Mesothelium cells	Lean control								-3.08512	-1.96026	CD142+ APCs	H13	Lean control		CD142+ APCs	1.1733	1.1733	1.1733	0	0	0	0	0	0	1.1733	0	0	1.1733	0	0	0	1.1733	1.1733	1.69842	3.24099												CD142+ APCs
7.88394	3.17586	Myeloid cells	Lean control								-3.98478	0.154413	ICAM1+ APCs	H13	Lean control		ICAM1+ APCs	0	1.36168	1.67787	0	0	0	0	0	0	0	1.67787	0	0.896651	0	0	0	0	2.64351	3.44932	0.896651												ICAM1+ APCs
7.9307	-3.95037	T/NKs	Lean control								-2.32369	2.08535	ICAM1+ APCs	H13	Lean control		ICAM1+ APCs	0	1.08222	1.58973	0	0	0	0	0	0	1.08222	1.08222	0	0	0	1.08222	1.92478	1.58973	1.58973	2.54218	2.37547												ICAM1+ APCs
-3.81015	-2.43648	Mesothelium cells	Lean control								-2.25705	0.298995	ICAM1+ APCs	H13	Lean control		ICAM1+ APCs	1.34455	0	0.883039	0	0	0.883039	0	0	0	0	2.09078	0	0	0	0	1.89806	0	2.51332	3.03761	1.65913												ICAM1+ APCs
-3.99746	-4.14297	Mesothelium cells	Lean control								-2.59828	1.02279	ICAM1+ APCs	H13	Lean control		ICAM1+ APCs	0	0	1.47149	0	0	0	0	0	1.47149	0	0	0	0	0	1.47149	1.47149	0	2.87799	2.66881	1.47149												ICAM1+ APCs
-6.51622	-3.74686	Mesothelium cells	Lean control								-1.5644	-3.79313	CD142+ APCs	H13	Lean control		CD142+ APCs	2.09777	0	0	0	0	0	0	0	0	0	2.09777	1.52038	0	0	0	0	2.09777	3.11102	3.11102	3.25878												CD142+ APCs
7.09348	8.14962	Myeloid cells	Lean control								-4.32024	-1.40322	CD142+ APCs	H13	Lean control		CD142+ APCs	2.40775	2.18183	1.17756	1.17756	0	0	0	0.752932	0	0	1.17756	0	0	0	0.752932	0	0	2.81691	2.59192	2.74739												CD142+ APCs
0.387955	-9.28664	T/NKs	Lean control								-1.88123	-0.310038	ICAM1+ APCs	H13	Lean control		ICAM1+ APCs	1.50958	0	1.01611	0	1.01611	0	0	1.50958	0	1.01611	1.50958	0	0	0	0	0	2.08563	2.71466	2.59054	1.83853												ICAM1+ APCs
-5.32038	-5.29966	Mesothelium cells	Lean control								-4.28076	-2.67446	CD142+ APCs	H13	Lean control		CD142+ APCs	1.608	1.09741	1.38495	0	0	0	0	0	0	0	0	0	0.692248	0	0	0	0	2.56329	2.07787	2.63739												CD142+ APCs
-8.099	7.43337	APCs	Lean control								-2.52791	3.36656	ICAM1+ APCs	H13	Lean control		ICAM1+ APCs	2.33996	1.55864	1.55864	0	0	0	0	1.55864	0	0	1.05646	0	0	1.05646	1.05646	3.1576	1.55864	2.14062	1.89138	1.05646												ICAM1+ APCs
7.55331	-3.63583	T/NKs	Lean control								-4.1694	-3.4863	CD142+ APCs	H13	Lean control		CD142+ APCs	0.776245	0	1.20794	0.776245	0	0	0	0	0	0	1.20794	0	0	0	0	0	2.0844	2.63234	2.44752	1.92665												CD142+ APCs
8.10616	-7.86499	T/NKs	Lean control								1.13644	-1.90671	CD142+ APCs	H13	Lean control		CD142+ APCs	0	0	0	0	1.5715	0	0	0	2.52105	1.90521	1.5715	4.52757	0	0	0	0	0	1.0671	2.15499	1.5715												CD142+ APCs
9.07746	-8.38562	T/NKs	Lean control								2.07237	-1.10916	CD9+ APCs	H13	Lean control		CD9+ APCs	1.77626	0.683878	2.06316	0	0	1.59457	2.06316	2.18069	1.59457	0.683878	2.18069	2.38098	0.683878	0	0	0	1.77626	1.37236	1.59457	0.683878												CD9+ APCs
7.42248	7.65732	Myeloid cells	Lean control								-2.78032	-1.5916	CD142+ APCs	H13	Lean control		CD142+ APCs	1.72324	1.40326	1.40326	1.72324	0	0	0	0	0	0	3.11258	0	0	0	0	0.929883	1.40326	1.40326	2.15999	1.72324												CD142+ APCs
3.57441	-7.68274	T/NKs	Lean control								-4.12083	1.11953	ICAM1+ APCs	H13	Lean control		ICAM1+ APCs	2.37562	0	2.21172	0.965569	0	0	0	0	0	0	0.965569	0.965569	0	0	0	1.44752	0	2.63979	3.16834	0.965569												ICAM1+ APCs
9.18604	-7.4709	T/NKs	Lean control								-0.234391	-2.90718	CD142+ APCs	H13	Lean control		CD142+ APCs	1.6447	1.33139	2.49693	1.6447	0	0	0	0	0	0	0	0	0	0	0	0	1.6447	2.95026	2.87457	1.6447												CD142+ APCs
-8.945	5.75839	APCs	Lean control								-2.10252	0.777729	ICAM1+ APCs	H13	Lean control		ICAM1+ APCs	1.35856	0	1.35856	0	0	0	0	0.894166	0.894166	0	0.894166	0	0	0	1.35856	0	0.894166	2.82721	2.6396	0												ICAM1+ APCs
-5.64984	-2.68424	Mesothelium cells	Lean control								-3.60207	0.963616	ICAM1+ APCs	H13	Lean control		ICAM1+ APCs	1.80931	1.80931	1.4021	0	0	0	0	0	0	0	0.703712	0	0.703712	1.11267	0.703712	0	1.11267	2.65859	1.96395	1.62629												ICAM1+ APCs
-8.31204	5.16472	APCs	Lean control								-0.653215	-0.355067	CD9+ APCs	H13	Lean control		CD9+ APCs	2.3466	1.06126	0	0	0	0	0	0	0	0	1.06126	2.3466	1.56444	0	0	0	1.89762	2.1471	2.1471	2.99072												CD9+ APCs
-4.53609	-5.6967	Mesothelium cells	Lean control								-0.609529	-2.25085	CD142+ APCs	H13	Lean control		CD142+ APCs	2.45414	1.51413	0	1.01983	0	0	0	0	0	1.01983	2.09075	0	0	0	0	0	1.01983	2.83054	2.09075	1.51413												CD142+ APCs
-4.07077	-5.88284	Mesothelium cells	Lean control								5.67444	-1.49963	CD55+ APCs	H13	Lean control		CD55+ APCs	0	1.75521	1.75521	0	3.39142	1.75521	2.73138	0	0	0	0	0	0	0	0	0	0	0	0	0												CD55+ APCs
-3.80524	-3.82214	Mesothelium cells	Lean control								-2.05759	-0.0331568	ICAM1+ APCs	H13	Lean control		ICAM1+ APCs	1.63311	0	0.86426	0.86426	0	0	0.86426	0.86426	0	0	0.86426	0	0.86426	0	0.86426	0	1.32082	2.77918	2.06258	2.22349												ICAM1+ APCs
-3.97584	-3.82867	Mesothelium cells	Lean control								-3.5168	2.71189	ICAM1+ APCs	H13	Lean control		ICAM1+ APCs	1.39715	0	0.924988	0.924988	0.924988	0	0	1.39715	0	0	0.924988	0	0	0	0.924988	1.71659	2.15283	2.5783	2.45555	2.15283												ICAM1+ APCs
7.41855	-7.64585	T/NKs	Lean control								-0.757702	3.72728	ICAM1+ APCs	H13	Lean control		ICAM1+ APCs	1.18831	0	2.1956	2.05983	0	0	0.761166	0	0	0	1.18831	0	0	0	0	1.48666	0	1.90268	2.51832	1.71615												ICAM1+ APCs
-5.68719	-4.25774	Mesothelium cells	Lean control								-3.62757	-2.94808	CD142+ APCs	H13	Lean control		CD142+ APCs	2.3682	1.22951	2.74196	0	0	0	0	0	2.11126	0	1.76458	0	0	0	2.11126	0	0	2.3682	3.0134	2.88686												CD142+ APCs
2.66842	-10.2809	T/NKs	Lean control								-3.12963	-3.33513	CD142+ APCs	H13	Lean control		CD142+ APCs	0	0	1.39384	0	0	0	0	0	0	0	2.31163	0	0	0	0	0	2.57423	2.31163	3.3419	2.57423												CD142+ APCs
-5.69525	-4.31868	Mesothelium cells	Lean control								-1.51648	-1.09117	ICAM1+ APCs	H13	Lean control		ICAM1+ APCs	1.7448	1.51372	1.51372	1.21265	0	0	0	0.779873	0	1.51372	1.21265	0	1.51372	0	0.779873	0	2.09028	2.92948	2.22661	2.22661												ICAM1+ APCs
7.60235	7.77958	Myeloid cells	Lean control								-1.26068	-2.27808	CD142+ APCs	H13	Lean control		CD142+ APCs	0	0.979269	0.979269	1.46442	0	0	0	0	0.979269	0	0.979269	2.23136	0	0	0	0	0	2.66027	2.39563	2.39563												CD142+ APCs
7.64298	-7.7262	T/NKs	Lean control								-5.04511	2.01015	ICAM1+ APCs	H13	Lean control		ICAM1+ APCs	0.760498	0	1.18744	0	1.18744	0	0	0.760498	0	0	0	0	0	0	1.48569	0.760498	0	2.51717	2.19449	2.42073												ICAM1+ APCs
2.29787	7.8697	Eodothelial cells	Lean control								-3.59374	1.61604	ICAM1+ APCs	H13	Lean control		ICAM1+ APCs	1.78623	1.63687	1.24802	0	0.603121	0	0	0.976682	0	0	2.13421	0.603121	0.603121	0	0.603121	0.603121	1.46123	2.39186	2.31313	2.59654												ICAM1+ APCs
2.33063	-8.05541	T/NKs	Lean control								-1.96197	-1.95482	CD142+ APCs	H13	Lean control		CD142+ APCs	2.36383	0	2.36383	0	0	0	0	0	0	0	1.2261	0	0	0	0	0	2.36383	3.00881	3.00881	2.8823												CD142+ APCs
0.408915	-7.69321	T/NKs	Lean control								-2.06145	-1.84317	CD142+ APCs	H13	Lean control		CD142+ APCs	1.52797	2.10628	1.85836	1.03119	0	0	0	0	0	1.52797	0	1.03119	0	0	0	0	2.94675	2.84721	2.84721	2.73665												CD142+ APCs
-4.9325	-2.9594	Mesothelium cells	Lean control								-1.51275	-2.69666	CD142+ APCs	H13	Lean control		CD142+ APCs	1.375	0	0	0	0	0	0	0	0	0	0	0	0	0	0	1.375	0	2.28902	3.31766	2.75845												CD142+ APCs
8.27371	-8.77086	T/NKs	Lean control								6.04223	-1.99309	CD55+ APCs	H13	Lean control		CD55+ APCs	1.0003	1.49025	2.26129	0	0	2.42609	2.06387	2.42609	0	0	1.0003	1.0003	0	0	0	0	0	1.49025	1.81764	1.0003												CD55+ APCs
7.46077	-7.66253	T/NKs	Lean control								1.47621	-1.20948	CD9+ APCs	H13	Lean control		CD9+ APCs	1.01096	2.27637	2.07857	0	0	0	0	0	1.83174	0	2.07857	3.94544	0	0	0	0	1.01096	0	2.58307	1.5033												CD9+ APCs
6.54791	-6.40674	T/NKs	Lean control								-4.4181	1.16393	ICAM1+ APCs	H13	Lean control		ICAM1+ APCs	1.85869	0	0.733844	0.733844	0	0	0	0	0	0	0	0	0	0	0	1.67378	0	3.16735	2.01469	1.85869												ICAM1+ APCs
-4.36262	-4.56494	Mesothelium cells	Lean control								3.31912	-2.07836	CD55+ APCs	H13	Lean control		CD55+ APCs	1.45051	1.45051	0.967992	0	1.77461	0	0.967992	0	0	0.967992	0	0.967992	0	0	0	0	0.967992	2.01898	1.45051	0.967992												CD55+ APCs
-6.79537	-3.98564	Mesothelium cells	Lean control								-2.86219	-2.75693	CD142+ APCs	H13	Lean control		CD142+ APCs	2.35846	1.62991	1.31791	0	0	0	0	0	0.861962	0	0	0	0	0	0	0	0	2.93287	2.58853	2.77545												CD142+ APCs
-5.73074	-4.62503	Mesothelium cells	Lean control								-4.20065	-2.59393	CD142+ APCs	H13	Lean control		CD142+ APCs	1.82524	1.28153	1.28153	0	0	0	0	1.28153	0	0	0	0	0	0	1.28153	0	2.17548	2.17548	2.95569	3.62247												CD142+ APCs
6.77785	8.72794	Myeloid cells	Lean control								6.11259	-1.42617	CD55+ APCs	H13	Lean control		CD55+ APCs	1.61426	1.10263	2.20258	1.10263	2.57051	3.22465	0	2.83888	0	0	0	1.10263	0	0	0	0	1.10263	0	1.61426	1.61426												CD55+ APCs
8.65073	-8.14997	T/NKs	Lean control								-2.76876	2.80671	ICAM1+ APCs	H13	Lean control		ICAM1+ APCs	1.37788	0	1.82315	0.554816	0	0	0	0	0.554816	0.554816	0.909564	0	0	0	0	2.36472	0.554816	1.69556	2.03791	0.554816												ICAM1+ APCs
7.31953	-9.42654	T/NKs	Lean control								-2.01988	-2.52816	CD142+ APCs	H13	Lean control		CD142+ APCs	1.61668	0	1.10465	0	0	0	0	0	1.10465	0	2.95301	0	0	0	1.10465	0	2.20526	3.05313	2.84172	1.61668												CD142+ APCs
-5.59785	-3.23756	Mesothelium cells	Lean control								6.78395	0.924629	CD55+ APCs	H13	Lean control		CD55+ APCs	0.799573	1.77467	1.54197	0.799573	2.37924	1.23814	3.18913	2.82848	0	0	0.799573	0	0	0	0	1.54197	0	0	1.96332	0												CD55+ APCs
1.13019	-8.78192	T/NKs	Lean control								-1.40901	-0.410958	ICAM1+ APCs	H13	Lean control		ICAM1+ APCs	1.46762	0	1.69596	0	0	0	0	0	0	0.748093	1.17122	0	0	0	0	0.748093	1.17122	2.1737	3.32184	1.46762												ICAM1+ APCs
-6.47688	-4.55042	Mesothelium cells	Lean control								-1.86512	-3.37349	CD142+ APCs	H13	Lean control		CD142+ APCs	1.01904	1.01904	0	0	0	0	0	0	0	0	1.51316	0	0	0	0	0	2.28774	2.82937	2.28774	1.84239												CD142+ APCs
-6.4151	-4.45569	Mesothelium cells	Lean control								0.228704	-0.821954	CD9+ APCs	H13	Lean control		CD9+ APCs	0.727925	1.14472	1.14472	0	0	0	0	0	1.84907	0.727925	2.00481	2.77202	0.727925	0	0	0	0.727925	2.62824	2.00481	1.84907												CD9+ APCs
0.644727	-7.86202	T/NKs	Lean control								-4.00169	4.22937	ICAM1+ APCs	H13	Lean control		ICAM1+ APCs	0.865374	0	0.523513	0	0	0	0	0	0	0	1.11967	0	0.523513	0.523513	0.523513	2.14797	2.2969	2.59399	2.2969	0.865374												ICAM1+ APCs
8.26322	-7.20348	T/NKs	Lean control								-3.7378	2.35639	ICAM1+ APCs	H13	Lean control		ICAM1+ APCs	1.3455	0	1.3455	0	0	0	0	0	0	0	2.72133	0	0	0	1.3455	1.89915	1.66016	1.89915	1.66016	2.0919												ICAM1+ APCs
0.348472	-9.75941	T/NKs	Lean control								-3.50883	2.16777	ICAM1+ APCs	H13	Lean control		ICAM1+ APCs	2.40949	0	1.80239	0	0	0	0.988816	0	0	0	1.80239	0	0	0	0	0.988816	0.988816	0	2.40949	2.24498												ICAM1+ APCs
-6.4929	-3.44971	Mesothelium cells	Lean control								-3.68014	0.215773	ICAM1+ APCs	H13	Lean control		ICAM1+ APCs	1.65085	0	0	0	0	0	0	0	0	0	1.13324	0	0	0	0	0	1.13324	2.7562	1.99022	3.18481												ICAM1+ APCs
2.79397	-8.69472	T/NKs	Lean control								-2.45444	1.53774	ICAM1+ APCs	H13	Lean control		ICAM1+ APCs	1.01543	0	0	0	0	0	0	0	0	0	0	0	1.50876	1.01543	1.01543	1.83764	1.50876	3.01388	1.83764	2.28267												ICAM1+ APCs
8.111	-6.69941	T/NKs	Lean control								-2.96012	-3.39653	CD142+ APCs	H13	Lean control		CD142+ APCs	1.60402	2.1912	1.60402	0	0	0	0	1.60402	0	0	2.1912	0	0	1.60402	0	0	1.60402	3.21237	3.60432	0												CD142+ APCs
-2.97506	-3.57353	Mesothelium cells	Lean control								-1.63759	-3.48629	CD142+ APCs	H13	Lean control		CD142+ APCs	1.90375	0	0	0	0	0	0	0	0	0	0	2.51947	0	0	0	0	0	3.56292	3.38626	1.90375												CD142+ APCs
-3.06922	-3.78848	Mesothelium cells	Lean control								6.49331	-0.223399	CD55+ APCs	H13	Lean control		CD55+ APCs	0	0	1.67669	1.67669	2.27168	1.67669	2.27168	0	0	0	2.27168	0	0	0	0	1.67669	0	2.64216	0	1.67669												CD55+ APCs
-5.76746	-4.64929	Mesothelium cells	Lean control								-1.97857	0.41281	ICAM1+ APCs	H13	Lean control		ICAM1+ APCs	1.56594	0	1.06249	1.06249	0	0	0	0	1.56594	0	1.06249	0	0	0	0	0	0	1.56594	2.34831	0												ICAM1+ APCs
-12.8266	1.78659	APCs	Lean control								-3.69744	-2.28498	CD142+ APCs	H13	Lean control		CD142+ APCs	0	1.60768	1.94403	1.09715	0	0	0	0	0	0	0	0	0	1.09715	0	0	1.09715	2.706	3.04243	3.04243												CD142+ APCs
-6.26401	-3.32251	Mesothelium cells	Lean control								-3.23962	2.17894	ICAM1+ APCs	H13	Lean control		ICAM1+ APCs	1.43565	1.43565	0.726323	0.726323	0	0	0	0	0	0	0	0	0	0	1.43565	1.14261	0.726323	1.43565	2.54491	2.45742												ICAM1+ APCs
7.07737	-5.23721	T/NKs	Lean control								6.64318	-0.43898	CD55+ APCs	H13	Lean control		CD55+ APCs	1.57575	0	1.57575	0	2.79346	2.15972	3.00428	0	0	0	0	0	0	0	0	2.79346	0	2.15972	1.57575	0												CD55+ APCs
-5.55013	-5.0037	Mesothelium cells	Lean control								-0.468398	-2.15302	CD142+ APCs	H13	Lean control		CD142+ APCs	1.68284	0	2.27846	0	0	1.36623	0	1.36623	0	0	1.36623	0.900275	0	0	0	0	0	2.11642	2.41787	2.41787												CD142+ APCs
8.96468	5.7273	Myeloid cells	Lean control								-4.67406	1.57093	ICAM1+ APCs	H13	Lean control		ICAM1+ APCs	1.96174	0	1.96174	0.798563	0	0	0	0	0	0	0.798563	1.77315	0	0	0.798563	0	2.485	3.08099	2.89662	1.23683												ICAM1+ APCs
-11.3696	2.17283	APCs	Lean control								-4.52109	3.05117	ICAM1+ APCs	H13	Lean control		ICAM1+ APCs	0.766555	0	0.766555	0	0	0	0	0.766555	0	0	2.5276	0	0	1.19534	0	2.20457	2.32422	2.06864	1.72444	1.19534												ICAM1+ APCs
7.59776	-5.68069	T/NKs	Lean control								-4.61988	1.75152	ICAM1+ APCs	H13	Lean control		ICAM1+ APCs	1.38289	0.913569	1.70104	0	0.913569	0	0	0	0	0.913569	1.38289	0	0	0	0	0	0.913569	2.94014	2.94014	2.94014												ICAM1+ APCs
2.29957	7.91985	Eodothelial cells	Lean control								5.11424	-1.72533	CD55+ APCs	H13	Lean control		CD55+ APCs	2.14703	1.4445	1.67141	0	2.14703	2.84483	1.4445	1.4445	0	0.732326	0.732326	2.14703	0	0.732326	0	0	0	2.01216	1.4445	1.4445												CD55+ APCs
-4.92278	-5.15059	Mesothelium cells	Lean control								-2.39354	0.886764	ICAM1+ APCs	H13	Lean control		ICAM1+ APCs	0	1.90339	0.886715	0	0	0	0	0.886715	1.34919	0	1.6642	0	0	0	0	2.81532	1.34919	2.09626	1.90339	0.886715												ICAM1+ APCs
-6.03441	-2.97889	Mesothelium cells	Lean control								-3.61453	2.75795	ICAM1+ APCs	H13	Lean control		ICAM1+ APCs	2.0262	2.28037	1.92476	0.549098	0	0	0	0	0	0.901534	0	0.901534	0	0.901534	0.549098	1.92476	1.16161	2.20261	1.81186	2.0262												ICAM1+ APCs
-5.26568	-5.07894	Mesothelium cells	Lean control								5.06328	-1.0165	CD55+ APCs	H13	Lean control		CD55+ APCs	1.77062	0	2.69537	1.77062	2.63896	0	0	1.23467	0	0	1.62178	0	0	0	0	0	0	1.77062	2.21092	1.62178												CD55+ APCs
9.00045	-7.53425	T/NKs	Lean control								-4.80233	-1.20723	CD142+ APCs	H13	Lean control		CD142+ APCs	0	1.39021	0	0	0	1.39021	2.30728	2.30728	0	0	0	0	0	0	0	0	1.95038	2.56976	2.77748	2.77748												CD142+ APCs
-8.56343	4.56751	APCs	Lean control								-0.0689266	-2.62103	CD142+ APCs	H13	Lean control		CD142+ APCs	0.988392	0.988392	2.24438	0	0	0	0	1.80183	0.988392	1.47564	2.40888	0.988392	0	0	0	0	0.988392	2.78391	2.97328	1.80183												CD142+ APCs
8.51649	-8.47792	T/NKs	Lean control								-3.48095	-2.5711	CD142+ APCs	H13	Lean control		CD142+ APCs	1.05171	1.05171	1.55289	0	0	0	0	0	0	0	0	0	0	0	1.05171	0	2.64175	2.76634	1.55289	1.55289												CD142+ APCs
7.8926	4.32186	Myeloid cells	Lean control								0.66784	-2.99733	CD142+ APCs	H13	Lean control		CD142+ APCs	2.40268	1.25653	1.79615	0	0	0	0	0	0	0	3.04954	1.79615	0	0	0	0	0	1.25653	2.77752	2.14471												CD142+ APCs
-7.19614	7.33461	APCs	Lean control								-1.08944	-0.821815	CD142+ APCs	H13	Lean control		CD142+ APCs	2.35623	1.4312	1.99706	0	0	0	0	0	0	1.4312	2.35623	2.82841	0	0	0	0	2.35623	1.99706	1.4312	1.99706												CD142+ APCs
8.05311	-3.66919	T/NKs	Lean control								-0.34433	-0.122039	CD9+ APCs	H13	Lean control		CD9+ APCs	1.92876	2.22282	1.20967	0	0	0	0	0.777577	0	0	2.98665	1.51041	2.22282	0	0	0.777577	1.20967	1.92876	2.08656	1.20967												CD9+ APCs
7.0223	8.54546	Myeloid cells	Lean control								7.29645	1.31357	CD55+ APCs	H13	Lean control		CD55+ APCs	1.28068	1.44665	2.0146	1.71351	2.84748	3.11096	3.1395	3.19425	0	0	0	0	0	0	0.500637	1.58896	0.500637	0.500637	0.500637	0.832711												CD55+ APCs
8.0327	-5.88032	T/NKs	Lean control								-1.40017	-4.11346	CD142+ APCs	H13	Lean control		CD142+ APCs	2.92931	2.28822	0	0	0	0	0	0	0	0	0	0	0	0	0	0	2.28822	3.59538	3.31681	3.81302												CD142+ APCs
5.18072	-7.3219	T/NKs	Lean control								-1.34962	-3.57114	CD142+ APCs	H13	Lean control		CD142+ APCs	1.02795	1.02795	1.02795	0	0	0	0	1.02795	0	0	3.11547	0	0	1.02795	0	0	1.52402	0	0	1.52402												CD142+ APCs
-6.68294	7.22773	APCs	Lean control								-4.20678	-1.22923	CD142+ APCs	H13	Lean control		CD142+ APCs	0.992648	1.48086	0.992648	0	0	0	0	0	0	0.992648	0	0	0.992648	0.992648	0.992648	0	1.80749	3.3384	2.25043	3.60184												CD142+ APCs
-5.80432	-4.91719	Mesothelium cells	Lean control								-3.03109	-2.51096	CD142+ APCs	H13	Lean control		CD142+ APCs	1.0229	2.60038	1.0229	0	0	0	0	0	1.0229	1.0229	0	1.0229	0	0	0	0	2.29317	3.32212	2.45853	3.7785												CD142+ APCs
-6.21576	8.99725	APCs	Lean control								-3.23862	2.36676	ICAM1+ APCs	H13	Lean control		ICAM1+ APCs	1.89439	0.88051	1.65563	0	0	0	0	0.53419	0	0.88051	1.13725	0	0	0.53419	0.88051	0.88051	0.53419	1.99532	2.99892	2.32031												ICAM1+ APCs
-4.68238	-1.17684	Mesothelium cells	Lean control								-4.74185	-1.71967	CD142+ APCs	H13	Lean control		CD142+ APCs	1.11254	0	0	0	0	0	0	0	0	0	0	0	0	0	0	0	1.62612	3.23887	1.96378	3.23887												CD142+ APCs
-7.27248	8.66164	APCs	Lean control								-0.104233	-2.06496	CD142+ APCs	H13	Lean control		CD142+ APCs	0	1.16702	1.16702	1.16702	0	0	0	0	1.16702	0	1.16702	1.16702	0	0	0	0	1.69098	2.65846	2.49006	2.28743												CD142+ APCs
6.17419	8.43305	Myeloid cells	Lean control								5.00213	1.2416	CD55+ APCs	H13	Lean control		CD55+ APCs	1.37699	1.93527	1.93527	1.37699	2.29141	1.93527	0	1.93527	0	0	0	2.76095	0	0	0	1.37699	2.29141	0	1.37699	0												CD55+ APCs
-6.41454	8.72248	APCs	Lean control								-0.316512	-1.98586	CD142+ APCs	H13	Lean control		CD142+ APCs	1.85432	1.44277	0.731151	0	0	1.66957	0	0	0	1.66957	0	0.731151	0	1.14897	0	0.731151	1.44277	2.0102	2.46595	2.36998												CD142+ APCs
2.67546	7.89382	Eodothelial cells	Lean control								4.51881	-1.75393	CD55+ APCs	H13	Lean control		CD55+ APCs	1.43814	1.76118	1.76118	0	2.00495	2.20079	2.00495	0.95798	0	0	0.95798	1.43814	0	0	0.95798	0	0	0	1.76118	0.95798												CD55+ APCs
-5.19403	-5.27077	Mesothelium cells	Lean control								-2.0671	-3.16141	CD142+ APCs	H13	Lean control		CD142+ APCs	2.07979	0	1.20425	0	1.20425	0	1.73493	0	0	0	1.73493	1.20425	0	0	1.20425	0	2.33574	2.53934	3.44507	2.33574												CD142+ APCs
3.32401	-7.58743	T/NKs	Lean control								-4.55319	-0.568301	CD142+ APCs	H13	Lean control		CD142+ APCs	0.687594	1.60054	1.37795	0	0	0	0	0	0	0	0	0	0.687594	0	0	0	0.687594	2.38778	1.37795	2.76215												CD142+ APCs
1.19416	-7.14907	T/NKs	Lean control								-3.88528	-2.80935	CD142+ APCs	H13	Lean control		CD142+ APCs	0.986278	1.79902	1.79902	0.986278	0	0	0	0.986278	0	0.986278	0	0	0.986278	0	0	0	0.986278	3.26647	2.54699	3.12922												CD142+ APCs
6.61137	8.69534	Myeloid cells	Lean control								6.39599	1.63409	CD55+ APCs	H13	Lean control		CD55+ APCs	1.95975	1.10939	1.95975	1.10939	3.15093	2.4997	1.10939	2.90561	0	0	0.701244	0	0	1.10939	1.39842	1.39842	1.10939	0.701244	1.62236	0												CD55+ APCs
6.2455	-6.43211	T/NKs	Lean control								-0.344102	-4.05768	CD142+ APCs	H13	Lean control		CD142+ APCs	2.27168	0	2.27168	0	0	0	0	0	0	0	0	0	0	0	0	0	0	2.27168	2.91188	2.27168												CD142+ APCs
-5.86956	-2.92662	Mesothelium cells	Lean control								0.51998	-3.3587	CD142+ APCs	H13	Lean control		CD142+ APCs	0	0	0	0	0	3.39699	2.36318	0	0	0	0	0	0	0	0	0	0	3.00812	0	0												CD142+ APCs
-5.81425	-5.61377	Mesothelium cells	Lean control								-3.61428	-3.23254	CD142+ APCs	H13	Lean control		CD142+ APCs	0	0	1.65204	0	0	0	0	0	0	0	0	0	0	0	0	0	1.13424	3.18623	3.41849	2.88315												CD142+ APCs
-3.82715	-4.8937	Mesothelium cells	Lean control								-3.635	1.56138	ICAM1+ APCs	H13	Lean control		ICAM1+ APCs	1.31831	1.31831	1.31831	0	0	0	0	0	0	0	1.31831	0	0	0	0	1.63035	1.86783	2.58904	2.22043	2.05959												ICAM1+ APCs
9.31506	-9.75515	T/NKs	Lean control								-2.58241	-2.3837	CD142+ APCs	H13	Lean control		CD142+ APCs	1.83391	1.289	1.289	0.839228	0	0	0	0.839228	0	0.839228	1.59812	1.59812	0	0	0	0	0.839228	1.59812	2.02458	1.59812												CD142+ APCs
8.38499	-4.52734	T/NKs	Lean control								-3.75991	0.14926	ICAM1+ APCs	H13	Lean control		ICAM1+ APCs	0	1.78885	2.03384	0	0	0	0	0	0	0	2.39472	0	0	0.978647	0	1.46365	2.23047	2.53576	2.03384	2.03384												ICAM1+ APCs
-4.91023	-4.99077	Mesothelium cells	Lean control								-3.91678	-1.12712	CD142+ APCs	H13	Lean control		CD142+ APCs	0	1.91157	0	0	0	0	0	0	0	1.91157	2.36143	2.16159	0	0	1.072	0	1.072	3.25717	2.16159	3.45757												CD142+ APCs
6.19338	-7.49497	T/NKs	Lean control								0.237326	-2.7659	CD142+ APCs	H13	Lean control		CD142+ APCs	1.57504	2.93798	1.26806	0.822848	0.822848	0	0	0	0.822848	0	0.822848	1.57504	0	0	0	0	1.99943	2.41732	2.62247	2.15893												CD142+ APCs
-2.98854	-5.50202	Mesothelium cells	Lean control								7.05842	-2.17717	CD55+ APCs	H13	Lean control		CD55+ APCs	0	1.06748	0	1.06748	2.66418	2.35519	2.99974	2.52158	0	0	0	0	0	0	0	0	0	0	1.06748	0												CD55+ APCs
-2.75476	-5.33804	Mesothelium cells	Lean control								-4.44924	-1.87756	CD142+ APCs	H13	Lean control		CD142+ APCs	1.54447	1.77732	1.2404	0	0	0	0	0	0	0	0	0	0	0.801329	0	0	0	2.4896	2.67508	2.67508												CD142+ APCs
-4.27306	-3.38655	Mesothelium cells	Lean control								-2.11306	1.34752	ICAM1+ APCs	H13	Lean control		ICAM1+ APCs	1.34718	0	1.90108	0.885124	0	0	0	0	0	0	1.90108	1.34718	0	0	0	0.885124	1.34718	1.662	2.09389	1.34718												ICAM1+ APCs
-5.19954	-4.54204	Mesothelium cells	Lean control								-3.09509	1.57184	ICAM1+ APCs	H13	Lean control		ICAM1+ APCs	1.60254	1.60254	2.02938	0	0	0	0	0	0	0	0	0	0	0	1.60254	1.29301	0.842376	3.26254	1.29301	2.18956												ICAM1+ APCs
-6.31378	-3.27781	Mesothelium cells	Lean control								-3.87415	-1.97381	CD142+ APCs	H13	Lean control		CD142+ APCs	1.56131	1.56131	1.56131	1.56131	0	0	0	0	0	1.05867	0	0	0	0	0	0	2.50921	3.30891	3.23761	2.34302												CD142+ APCs
-7.8496	7.9743	APCs	Lean control								-3.98366	2.85393	ICAM1+ APCs	H13	Lean control		ICAM1+ APCs	2.03698	0.747273	1.69469	0.747273	0	0	0	0	0	0	0	0	0	0	1.17015	1.88041	1.69469	1.46642	1.88041	2.03698												ICAM1+ APCs
-8.93064	4.59726	APCs	Lean control								5.39166	-0.324836	CD55+ APCs	H13	Lean control		CD55+ APCs	1.55025	1.33091	2.01452	1.73003	2.70286	2.13124	3.45408	2.57002	0	0.656566	1.73003	1.88236	0	0	0	0	0	1.04953	2.13124	0.656566												CD55+ APCs
8.74302	-8.56568	T/NKs	Lean control								-3.40168	1.56213	ICAM1+ APCs	H13	Lean control		ICAM1+ APCs	0.912944	0	0.912944	0.912944	0	0	0	0	0	0	0.912944	0	0	1.38211	1.70018	0	0.912944	2.29756	2.66895	2.13514												ICAM1+ APCs
-6.77265	-3.70105	Mesothelium cells	Lean control								-0.245366	1.41574	ICAM1+ APCs	H13	Lean control		ICAM1+ APCs	1.31541	2.05613	1.31541	0	0.859992	0	0	0	0.859992	0	0.859992	0	0	0	0.859992	0	0	1.86448	0.859992	2.77225												ICAM1+ APCs
7.90319	5.47359	Myeloid cells	Lean control								-1.34782	-2.35454	CD142+ APCs	H13	Lean control		CD142+ APCs	2.18495	0	1.42457	0	0	0	0	0	0.947027	0	0.947027	0	0	0	0	0	1.74643	1.98954	2.34834	0												CD142+ APCs
7.26899	-8.05262	T/NKs	Lean control								-4.54364	2.26798	ICAM1+ APCs	H13	Lean control		ICAM1+ APCs	1.29215	0	2.65346	0	0	0	0	0	0	0	0	0	0	1.29215	0	1.83757	0	2.44776	2.65346	2.1885												ICAM1+ APCs
-3.63395	-3.88761	Mesothelium cells	Lean control								-2.54803	2.45973	ICAM1+ APCs	H13	Lean control		ICAM1+ APCs	0.8607	0	0.8607	0	0.8607	0	0	0	0	0	2.9308	0	0	0.8607	0.8607	2.9308	1.31631	1.62815	2.35648	1.86551												ICAM1+ APCs
-4.86107	-3.60013	Mesothelium cells	Lean control								-3.01706	-1.91234	CD142+ APCs	H13	Lean control		CD142+ APCs	2.90158	0	1.49078	0	0	0	0	0	1.49078	0	2.06447	0	0	0	0	0	0	2.26191	3.15118	2.06447												CD142+ APCs
6.22757	8.43266	Myeloid cells	Lean control								-2.78363	-2.57475	CD142+ APCs	H13	Lean control		CD142+ APCs	2.15337	1.39761	1.95884	0	0	0	0	0	0	0	1.39761	0	0	0	0	0	1.39761	2.95871	2.57886	2.31615												CD142+ APCs
-3.80562	-5.72755	Mesothelium cells	Lean control								4.69736	-2.8499	CD55+ APCs	H13	Lean control		CD55+ APCs	0	3.15258	0	1.88693	2.50129	3.15258	0	0	0	0	0	0	0	0	0	0	0	0	1.88693	0												CD55+ APCs
-3.34668	-4.90297	Mesothelium cells	Lean control								-0.940729	-1.31497	CD142+ APCs	H13	Lean control		CD142+ APCs	1.44628	1.77001	1.44628	0.964563	0	0	0	1.44628	1.44628	0	2.84702	0	0	0.964563	0	0	1.44628	2.01418	1.77001	0												CD142+ APCs
8.0328	-3.53467	T/NKs	Lean control								-4.10374	-1.81098	CD142+ APCs	H13	Lean control		CD142+ APCs	0	1.55893	0	1.55893	0	0	0	0	0	0	0	0	0	0	0	0	0	2.77353	2.77353	3.43496												CD142+ APCs
7.366	7.56597	Myeloid cells	Lean control								7.12748	-1.07558	CD55+ APCs	H13	Lean control		CD55+ APCs	0	0.672412	1.75696	1.35503	2.6002	1.9101	1.35503	0.672412	0	0	0.672412	0	0	0	0	0	0	1.35503	1.57605	0.672412												CD55+ APCs
7.7485	7.97051	Myeloid cells	Lean control								-2.37562	-3.64498	CD142+ APCs	H13	Lean control		CD142+ APCs	1.56161	0	2.7767	2.14394	0	0	0	0	1.56161	0	0	0	0	0	0	0	1.56161	2.98732	3.43823	2.14394												CD142+ APCs
8.2095	-3.9676	T/NKs	Lean control								-3.29282	-2.60394	CD142+ APCs	H13	Lean control		CD142+ APCs	1.80501	1.80501	1.26413	1.80501	0	0	0	0	0	0	1.26413	0	0	0	0	0	1.26413	2.41234	2.78748	2.93279												CD142+ APCs
3.5102	-7.47518	T/NKs	Lean control								6.02748	-1.48466	CD55+ APCs	H13	Lean control		CD55+ APCs	1.76606	1.58478	1.07811	0.677808	2.61038	3.68342	1.91947	3.18921	0	0	1.07811	0	0	0	0	0	1.07811	2.05244	1.3632	0.677808												CD55+ APCs
-5.87162	7.66321	APCs	Lean control								-2.09235	0.299252	ICAM1+ APCs	H13	Lean control		ICAM1+ APCs	1.33799	1.33799	1.65193	1.33799	0	0	0	0	0.877832	0	0.877832	0	0	0	0	0.877832	0	2.24433	2.95875	1.33799												ICAM1+ APCs
7.00562	7.03564	Myeloid cells	Lean control								-1.07721	-1.28104	CD142+ APCs	H13	Lean control		CD142+ APCs	1.45962	0.742624	1.45962	0.742624	0	0	0	1.16405	0	0	2.02929	0	0	0	0.742624	0	1.87291	2.72908	2.79851	0												CD142+ APCs
7.22273	-4.1231	T/NKs	Lean control								-3.34117	-1.27447	CD142+ APCs	H13	Lean control		CD142+ APCs	1.77488	0	1.45076	0.968195	0	0	0	0	0	2.01926	1.45076	0.968195	0	0	0	0	0.968195	2.37946	3.30068	2.21549												CD142+ APCs
8.76666	4.75336	Myeloid cells	Lean control								-4.56888	3.41955	ICAM1+ APCs	H13	Lean control		ICAM1+ APCs	1.83435	0.839526	0.839526	1.59854	0	0	0	1.28938	0.839526	1.28938	2.02503	0	0	0.839526	0.839526	0.839526	0.839526	2.44427	2.44427	2.02503												ICAM1+ APCs
-6.23193	-3.17434	Mesothelium cells	Lean control								7.2883	-0.985826	CD55+ APCs	H13	Lean control		CD55+ APCs	1.6969	0.91054	2.29395	0.91054	1.93768	2.1316	2.43358	2.43358	0.91054	0	1.3791	0	0	0	0	0	1.3791	1.3791	1.93768	1.93768												CD55+ APCs
-6.04565	8.96417	APCs	Lean control								-2.3185	1.8924	ICAM1+ APCs	H13	Lean control		ICAM1+ APCs	1.95159	1.61474	0	0	0	0	0	0	0	0	1.10303	0	0	1.61474	0	1.10303	0	2.57106	3.14183	1.10303												ICAM1+ APCs
6.00268	-7.46806	T/NKs	Lean control								-4.12718	-3.16224	CD142+ APCs	H13	Lean control		CD142+ APCs	1.1831	1.1831	1.1831	0	0	0	0	1.1831	0	0	0	0	0	0	1.1831	0	1.1831	2.30837	2.95052	3.06248												CD142+ APCs
-2.68624	-2.74697	Mesothelium cells	Lean control								4.48687	-2.11048	CD55+ APCs	H13	Lean control		CD55+ APCs	0	0	1.9924	0	0	2.9957	0	2.9957	0	0	2.61493	0	0	1.9924	0	0	1.9924	0	0	1.9924												CD55+ APCs
7.51198	-6.53716	T/NKs	Lean control								1.27565	-2.25902	CD142+ APCs	H13	Lean control		CD142+ APCs	0.8083	0	0	0.8083	0.8083	1.78781	1.24938	0	0	0.8083	0.8083	0	0.8083	0	0	0	0	2.13589	2.76815	1.24938												CD142+ APCs
-6.48741	-4.29753	Mesothelium cells	Lean control								-2.12382	-1.85083	CD142+ APCs	H13	Lean control		CD142+ APCs	1.94232	0	1.09582	0	0	0	0	0	1.09582	0	0	0	0	0	1.60609	0	0	3.55128	3.21485	2.94047												CD142+ APCs
-4.41183	-5.99041	Mesothelium cells	Lean control								-4.21905	1.17283	ICAM1+ APCs	H13	Lean control		ICAM1+ APCs	2.33637	0	2.33637	0	0	0	0	0	0	1.20474	3.28447	1.20474	0	0	0	1.20474	0	1.73551	3.44575	2.53999												ICAM1+ APCs
-7.15984	8.01873	APCs	Lean control								4.62262	-2.24625	CD55+ APCs	H13	Lean control		CD55+ APCs	1.30985	0	0	0	0	1.30985	1.30985	1.30985	0	0	0	0	0	0	1.30985	0	0	0	1.85806	1.30985												CD55+ APCs
-7.87948	7.47754	APCs	Lean control								-1.54795	-3.26864	CD142+ APCs	H13	Lean control		CD142+ APCs	0.988286	0	1.47551	0	0	0	0	0	0	0	1.47551	0	0	0	0	0.988286	0.988286	1.47551	2.04724	0.988286												CD142+ APCs
-4.51835	-3.40306	Mesothelium cells	Lean control								0.955256	-1.49379	CD9+ APCs	H13	Lean control		CD9+ APCs	0	2.48248	1.03974	0	0	0	0	0	3.04991	1.03974	2.11793	1.86956	0	0	0	0	1.03974	2.48248	1.03974	0												CD9+ APCs
1.32354	-7.83199	T/NKs	Lean control								-2.44253	-0.787555	ICAM1+ APCs	H13	Lean control		ICAM1+ APCs	1.91432	2.53089	0.768473	0	0	0	0	0.768473	0	0	0.768473	0.768473	0	0	0	0	1.19784	1.91432	1.49726	2.32745												ICAM1+ APCs
-8.45547	7.90016	APCs	Lean control								1.1014	1.44256	CD9+ APCs	H13	Lean control		CD9+ APCs	2.04467	0.610217	1.25917	0	0	0	0.610217	0.986437	0.610217	1.25917	0	1.79923	0	0	0.610217	0.610217	1.92946	1.79923	1.64946	1.47323												CD9+ APCs
-6.28175	8.83678	APCs	Lean control								1.73498	1.4048	CD9+ APCs	H13	Lean control		CD9+ APCs	1.84366	0	0.634778	1.69249	1.29741	2.66019	0	0.634778	1.02	0.634778	1.02	0	0.634778	0	0	0	0	1.97495	2.37515	1.29741												CD9+ APCs
9.32056	-9.14176	T/NKs	Lean control								-4.49928	-1.49955	CD142+ APCs	H13	Lean control		CD142+ APCs	1.23191	0.79475	1.23191	0	0	0	0	0	0	1.23191	0	0	0	0	0	0.79475	1.76739	3.01662	1.76739	3.62211												CD142+ APCs
1.82858	-7.48638	T/NKs	Lean control								-0.856914	-2.14305	CD142+ APCs	H13	Lean control		CD142+ APCs	2.23062	2.23062	0	1.87749	0	0	0	0	0	0	1.32669	0	0	0	0	0	1.87749	1.87749	1.87749	1.87749												CD142+ APCs
8.75705	4.94773	Myeloid cells	Lean control								-2.4162	-2.17813	CD142+ APCs	H13	Lean control		CD142+ APCs	1.06473	0	1.90213	0	0	0	0	0	1.06473	1.06473	1.06473	0	1.06473	0	0	0	2.51772	3.31784	2.51772	2.51772												CD142+ APCs
8.69478	-7.9959	T/NKs	Lean control								-3.23354	-1.18165	CD142+ APCs	H13	Lean control		CD142+ APCs	1.4474	1.4474	1.77122	0	0	0	0	0.965468	0	0	0	0	0	0	0	0	1.77122	2.8484	3.46243	2.51625												CD142+ APCs
-7.56744	8.45301	APCs	Lean control								-3.26704	1.58492	ICAM1+ APCs	H13	Lean control		ICAM1+ APCs	1.82295	0.831831	1.82295	0	0	0	0	0	0	0	0	0	0	0	0.831831	1.82295	0.831831	1.82295	2.01325	1.27956												ICAM1+ APCs
-6.91791	-4.05277	Mesothelium cells	Lean control								-1.55375	0.261533	ICAM1+ APCs	H13	Lean control		ICAM1+ APCs	1.30415	1.61479	1.30415	1.30415	0	0	0	0	0	0.851126	1.85146	0	0.851126	0.851126	0	0	0	3.11247	2.0427	1.85146												ICAM1+ APCs
6.61239	-8.48402	T/NKs	Lean control								-2.18834	-3.19214	CD142+ APCs	H13	Lean control		CD142+ APCs	1.13985	0	1.13985	0	0	0	0	0	1.13985	1.13985	0	0	0	0	1.13985	0	1.65872	1.99863	2.25184	1.65872												CD142+ APCs
-6.22837	7.73908	APCs	Lean control								4.45953	-1.13604	CD55+ APCs	H13	Lean control		CD55+ APCs	1.17833	2.18283	1.17833	0	1.89046	2.18283	2.30217	2.59296	0	2.04729	2.81796	1.89046	0	0	0	0	0.753527	0.753527	2.88297	1.47555												CD55+ APCs
7.20009	-5.20507	T/NKs	Lean control								-4.24272	2.67176	ICAM1+ APCs	H13	Lean control		ICAM1+ APCs	2.14961	1.95518	1.39441	0	0	0	0	0.92279	0	0	0	0	0	1.39441	0.92279	2.68422	1.39441	2.14961	1.39441	0.92279												ICAM1+ APCs
7.72327	7.81169	Myeloid cells	Lean control								1.25101	-0.214317	CD9+ APCs	H13	Lean control		CD9+ APCs	1.32547	1.87609	1.87609	0	0	0	0	0	2.22914	1.32547	2.22914	1.87609	0	0	0	0	0	1.87609	2.48955	1.32547												CD9+ APCs
0.153953	-8.81818	T/NKs	Lean control								-2.03135	-4.18252	CD142+ APCs	H13	Lean control		CD142+ APCs	0	0	2.49872	0	0	0	0	1.33282	0	0	3.02248	0	0	0	0	0	1.33282	1.88456	2.70529	1.33282												CD142+ APCs
6.43617	-5.54959	T/NKs	Lean control								-1.10662	1.03118	ICAM1+ APCs	H13	Lean control		ICAM1+ APCs	1.27064	1.57788	1.57788	0	0	0	0	0	0.824859	0	1.57788	0	0	0.824859	0	0.824859	2.6258	1.81258	1.27064	1.57788												ICAM1+ APCs
-12.5264	3.06984	APCs	Lean control								-1.48208	-3.68707	CD142+ APCs	H13	Lean control		CD142+ APCs	0	0	0	0	0	0	0	0	0	0	0	0	0	0	0	0	1.92245	1.92245	1.92245	1.92245												CD142+ APCs
-6.55287	-3.47133	Mesothelium cells	Lean control								-3.68942	-3.54787	CD142+ APCs	H13	Lean control		CD142+ APCs	2.42515	0	0.999649	0	0	0	0	0	0	1.48945	0.999649	0	0	0	0	0	2.42515	2.80069	2.69047	2.99025												CD142+ APCs
-4.67336	-4.35255	Mesothelium cells	Lean control								-0.753032	-2.28279	CD142+ APCs	H13	Lean control		CD142+ APCs	0	0	0	0	0	1.46891	0	0	0	0	0	0	0	0	0	0	2.03979	1.46891	1.46891	1.46891												CD142+ APCs
-6.34019	8.00096	APCs	Lean control								-4.52351	0.769767	ICAM1+ APCs	H13	Lean control		ICAM1+ APCs	1.13367	0	1.13367	0.719555	0	0	0	0	0	1.13367	1.13367	0.719555	0	0.719555	0.719555	1.99076	1.13367	1.83539	1.99076	1.65136												ICAM1+ APCs
1.80856	-7.31926	T/NKs	Lean control								7.39607	-0.810406	CD55+ APCs	H13	Lean control		CD55+ APCs	0.607617	1.79447	1.46884	1.64485	2.72214	2.66562	3.29278	3.16012	0	0.607617	1.25509	0.607617	0	0	0	0.607617	0	1.46884	1.64485	0												CD55+ APCs
7.29828	8.24631	Myeloid cells	Lean control								0.0710731	-1.17334	CD142+ APCs	H13	Lean control		CD142+ APCs	1.62301	1.62301	0	0	0	0	0	1.62301	2.84917	1.62301	2.5806	3.06066	0	0	0	0	0	2.2123	2.2123	2.2123												CD142+ APCs
2.83837	-8.22875	T/NKs	Lean control								-2.89987	0.565585	ICAM1+ APCs	H13	Lean control		ICAM1+ APCs	2.02039	0	1.77596	0	0	1.45177	0	0.969006	0	1.45177	2.85378	1.45177	0	0	0.969006	0	1.45177	2.5215	2.64494	1.45177												ICAM1+ APCs
-5.49282	-2.68184	Mesothelium cells	Lean control								-0.393517	-3.65425	CD142+ APCs	H13	Lean control		CD142+ APCs	0	0	1.93097	0	0	0	0	0	0	0	2.92792	0	0	0	0	0	0	2.54886	3.20213	0												CD142+ APCs
-3.14023	-3.51797	Mesothelium cells	Lean control								4.46905	0.893572	CD55+ APCs	H13	Lean control		CD55+ APCs	1.33895	0	2.02399	1.55886	1.73902	0	0	1.33895	0	1.05664	1.73902	0.661837	0	0	1.55886	2.2455	1.55886	0.661837	2.42673	0												CD55+ APCs
-12.2699	1.80926	APCs	Lean control								-4.61306	0.285635	ICAM1+ APCs	H13	Lean control		ICAM1+ APCs	1.74057	1.34034	1.34034	0.662747	0	0	0	0.662747	0.662747	0.662747	0	0	0	0	0	0	1.89322	3.11895	2.58184	2.83215												ICAM1+ APCs
8.04355	-7.93883	T/NKs	Lean control								5.77387	-0.868698	CD55+ APCs	H13	Lean control		CD55+ APCs	0	1.8316	1.287	1.287	0	1.8316	0	1.287	0	0	0	0	0	0	1.8316	2.44127	1.8316	1.287	2.81729	1.287												CD55+ APCs
7.68193	7.42957	Myeloid cells	Lean control								-1.15285	-3.4377	CD142+ APCs	H13	Lean control		CD142+ APCs	2.55212	0	0	0	0	0	0	0	0	0	2.82013	0	0	0	0	0	2.82013	2.55212	3.48303	2.55212												CD142+ APCs
-2.39053	-5.03475	Mesothelium cells	Lean control								-4.50507	2.34102	ICAM1+ APCs	H13	Lean control		ICAM1+ APCs	1.95332	0	1.10438	1.95332	1.10438	0	1.10438	0	0	0	0	0	0	0	1.10438	0	1.61635	2.40575	2.71611	1.95332												ICAM1+ APCs
-5.08847	-4.63839	Mesothelium cells	Lean control								-3.75058	-0.140066	ICAM1+ APCs	H13	Lean control		ICAM1+ APCs	0	0.768535	1.49735	0	0	0	0	0	0	0	0	0.768535	0	0	0	0	1.49735	2.32755	2.61905	2.32755												ICAM1+ APCs
8.01895	3.64802	Myeloid cells	Lean control								-0.740585	-1.15958	CD142+ APCs	H13	Lean control		CD142+ APCs	2.27598	1.15825	1.15825	1.15825	0	0	0	0	1.15825	0	2.02196	0	0	0	0	0	0	2.02196	0	1.15825												CD142+ APCs
4.13041	-9.57407	T/NKs	Lean control								-3.85925	-0.861786	CD142+ APCs	H13	Lean control		CD142+ APCs	1.65775	0	1.3433	0	0	0	0	0	0	0	1.65775	0	0	0	0	0	0.882042	1.89662	2.71855	3.42532												CD142+ APCs
-3.9364	-3.98333	Mesothelium cells	Lean control								7.34126	-0.329766	CD55+ APCs	H13	Lean control		CD55+ APCs	1.82338	1.27993	2.63777	1.58813	1.82338	2.54032	3.8925	2.63777	0	0	0	0	0	0	0	0.832124	0	0	1.58813	0												CD55+ APCs
-6.25442	-5.10368	Mesothelium cells	Lean control								-3.98233	-0.660088	CD142+ APCs	H13	Lean control		CD142+ APCs	1.31114	0	1.85954	0.856624	0	0	0	0	0	0.856624	0	0.856624	0	0.856624	0	1.31114	0.856624	2.67773	2.67773	3.12162												CD142+ APCs
-3.56099	-2.59605	Mesothelium cells	Lean control								-4.90318	-0.770177	CD142+ APCs	H13	Lean control		CD142+ APCs	1.08228	2.05795	0.680925	0	0	0	0	0	0	1.08228	0.680925	0	0	0.680925	0	0	1.36791	3.80459	2.05795	3.11198												CD142+ APCs
8.40002	4.28297	Myeloid cells	Lean control								-0.107852	-3.15805	CD142+ APCs	H13	Lean control		CD142+ APCs	0	0	2.08163	0	0	0	0	0	2.08163	0	0	0	0	0	0	0	0	0	2.08163	2.08163												CD142+ APCs
-6.37157	-3.18961	Mesothelium cells	Lean control								-2.44993	1.44993	ICAM1+ APCs	H13	Lean control		ICAM1+ APCs	1.26243	1.47674	1.65314	0.612298	0	0	0	0	0	0	0.612298	0	0	0	0	0.989293	1.93335	2.6152	2.73172	1.65314												ICAM1+ APCs
-5.48831	-5.00916	Mesothelium cells	Lean control								-1.51785	-2.2724	CD142+ APCs	H13	Lean control		CD142+ APCs	2.27059	0	1.82633	0	0	0	0	0	0	0	1.49829	0	0	1.00687	1.00687	0	0	2.7011	3.16045	2.27059												CD142+ APCs
8.07381	-7.28912	T/NKs	Lean control								3.28042	-2.81251	CD55+ APCs	H13	Lean control		CD55+ APCs	2.20174	1.85011	1.30298	1.85011	0	0	0	2.20174	0	0	0	0	0	0	0	0	1.30298	2.66731	1.85011	1.30298												CD55+ APCs
6.30964	7.82182	Myeloid cells	Lean control								-3.85478	0.83882	ICAM1+ APCs	H13	Lean control		ICAM1+ APCs	0	1.44109	1.44109	1.44109	0	0	0	0	0.960362	0.960362	0.960362	0.960362	0.960362	0	0	1.76438	0	2.63197	1.76438	3.34691												ICAM1+ APCs
-7.49728	6.43467	APCs	Lean control								7.17332	0.76441	CD55+ APCs	H13	Lean control		CD55+ APCs	1.32784	1.04683	1.54697	1.04683	2.69898	3.22015	0	2.87002	0	0	0.654562	0	0	0.654562	1.54697	1.54697	0	0.654562	1.04683	0												CD55+ APCs
7.4689	-3.72646	T/NKs	Lean control								-3.5112	-3.12615	CD142+ APCs	H13	Lean control		CD142+ APCs	2.12278	0	1.54269	1.0433	0	0	0	0	1.0433	0	1.0433	0	0	0	1.0433	0	0	0	2.62973	2.48752												CD142+ APCs
7.80112	7.25599	Myeloid cells	Lean control								-2.68117	-3.296	CD142+ APCs	H13	Lean control		CD142+ APCs	2.51302	0	2.14727	0	0	0	0	0	0	0	3.16481	0	0	0	0	0	2.14727	3.16481	3.31291	0												CD142+ APCs
-6.6023	8.56606	APCs	Lean control								1.62334	0.186361	CD9+ APCs	H13	Lean control		CD9+ APCs	0	1.92225	1.20433	0	0	0	0	0.773468	2.44282	1.50448	3.7342	4.7584	0	1.20433	0.773468	0	0	0	0	0												CD9+ APCs
-5.90507	-2.74906	Mesothelium cells	Lean control								0.269517	-2.05213	CD142+ APCs	H13	Lean control		CD142+ APCs	1.97057	0	0	0	0	1.97057	0	0	0	0	3.11846	2.59148	0	0	0	0	2.32846	1.4079	1.4079	0												CD142+ APCs
1.26417	5.57219	Eodothelial cells	Lean control								-3.03873	-3.72735	CD142+ APCs	H13	Lean control		CD142+ APCs	1.19679	1.19679	1.19679	1.19679	0	0	0	0	0	0	0	0	0	0	0	0	1.19679	1.72614	1.72614	2.32609												CD142+ APCs
8.56846	7.04138	Myeloid cells	Lean control								-4.58798	-2.58739	CD142+ APCs	H13	Lean control		CD142+ APCs	1.81347	0.618039	1.66325	1.4864	0	0	0	0.618039	0	0	0.618039	0	0	0	0.618039	0	0.618039	3.02876	2.49475	3.18191												CD142+ APCs
6.29098	-5.55691	T/NKs	Lean control								-4.78451	2.47043	ICAM1+ APCs	H13	Lean control		ICAM1+ APCs	1.28331	0	1.28331	0	0	0	0	0	0	0	1.28331	0	0	0.834773	1.28331	1.59186	0.834773	2.73093	2.43662	2.31551												ICAM1+ APCs
-6.66694	8.89476	APCs	Lean control								-4.12591	-0.246438	ICAM1+ APCs	H13	Lean control		ICAM1+ APCs	2.31863	1.39968	0	0.927013	0	0	0.927013	0	0	0	0.927013	0	0	0.927013	0	0.927013	1.96119	2.45862	1.71934	2.69074												ICAM1+ APCs
2.26162	7.86594	Eodothelial cells	Lean control								-2.64865	-2.42524	CD142+ APCs	H13	Lean control		CD142+ APCs	0	1.28303	0	0	0	0	0	1.28303	0	0	1.28303	0	0	1.28303	0	0	2.17733	1.82699	2.64175	1.82699												CD142+ APCs
-12.2714	2.49395	APCs	Lean control								-3.10904	-3.25157	CD142+ APCs	H13	Lean control		CD142+ APCs	1.56639	0	1.06287	0	0	0	0	0	0	1.56639	1.06287	1.06287	0	0	1.06287	0	1.89971	2.65764	3.0838	1.06287												CD142+ APCs
8.22628	5.42503	Myeloid cells	Lean control								2.55635	0.28664	CD9+ APCs	H13	Lean control		CD9+ APCs	1.23032	2.42435	1.86412	0.79352	1.76553	0.79352	0	0.79352	2.42435	0.473487	0.79352	4.29134	0	0.473487	0.473487	1.95385	0	1.86412	1.53331	1.03558												CD9+ APCs
4.54073	-5.49056	T/NKs	Lean control								-1.57248	-2.75063	CD142+ APCs	H13	Lean control		CD142+ APCs	1.54777	1.87969	0	1.54777	0	0	1.04749	0	0	1.54777	0	0	0	0	1.04749	0	1.54777	1.54777	2.32751	2.12846												CD142+ APCs
-4.41706	-3.9136	Mesothelium cells	Lean control								-2.10976	1.87025	ICAM1+ APCs	ON305	Participants with obesity		ICAM1+ APCs	0	0	1.5274	0	0	0	0	0	0.789397	0.789397	0	0	1.75928	0.789397	0.789397	2.73598	0	2.10565	2.56654	2.10565												ICAM1+ APCs
-6.11262	8.87142	APCs	Lean control								-3.80304	3.67817	ICAM1+ APCs	ON305	Participants with obesity		ICAM1+ APCs	1.93547	1.29043	0.840349	1.5997	0	0	0	0	0	0	0	0	0	2.02629	2.02629	2.38682	0	2.25776	2.38682	2.44559												ICAM1+ APCs
6.82169	-5.0905	T/NKs	Lean control								-1.73013	3.78477	ICAM1+ APCs	ON305	Participants with obesity		ICAM1+ APCs	2.38743	0	1.45749	0.600917	0	0	0	0	0	0.600917	0	0.600917	0.600917	0.600917	1.45749	2.12991	2.02687	1.45749	0.973647	1.45749												ICAM1+ APCs
8.60893	-8.675	T/NKs	Lean control								2.58091	0.563906	CD9+ APCs	ON305	Participants with obesity		CD9+ APCs	1.23889	0	0.968701	1.45139	0.968701	0	0	1.62655	0.59733	1.90521	1.23889	1.77556	0	1.77556	1.77556	1.77556	0.59733	1.23889	1.77556	0.59733												CD9+ APCs
2.24287	7.19183	Eodothelial cells	Lean control								-2.47165	0.163697	ICAM1+ APCs	ON305	Participants with obesity		ICAM1+ APCs	2.20515	1.36994	0.550306	0	0	0	0	0	0	2.1208	0	0	0	1.16357	0.550306	0	0.903233	2.48547	2.60079	2.8416												ICAM1+ APCs
6.49276	8.99443	Myeloid cells	Lean control								-4.24851	-1.27779	CD142+ APCs	ON305	Participants with obesity		CD142+ APCs	1.95751	2.35678	0.625302	1.00709	0	0	0	0	0	0.625302	0	0	0.625302	0.625302	0.625302	0	2.64135	1.67598	1.95751	1.49856												CD142+ APCs
-7.99113	6.51363	APCs	Lean control								-2.933	1.9342	ICAM1+ APCs	ON305	Participants with obesity		ICAM1+ APCs	1.33934	0	1.33934	0	0	0	0	0	0	0	0	0	0	0	1.65341	0.878901	0	1.89206	2.08459	1.65341												ICAM1+ APCs
-3.96906	-4.11448	Mesothelium cells	Lean control								1.23861	-0.125527	CD9+ APCs	ON305	Participants with obesity		CD9+ APCs	0.729812	1.14721	1.4408	1.14721	0	0	0.729812	0	2.26151	1.14721	2.46359	4.0025	0	0	0	1.66747	1.66747	0	0.729812	0												CD9+ APCs
7.56852	-3.73465	T/NKs	Lean control								1.158	-1.82459	CD142+ APCs	ON305	Participants with obesity		CD142+ APCs	0.722377	1.84001	1.6558	0	0	1.42982	0	0.722377	1.99551	2.69268	1.84001	2.76194	0	0	0	0	1.42982	1.99551	1.84001	0.722377												CD142+ APCs
-5.76397	8.40311	APCs	Lean control								6.95952	-1.82984	CD55+ APCs	ON305	Participants with obesity		CD55+ APCs	2.05145	1.47924	1.62285	0.517555	0.856897	2.63048	3.53275	3.28694	0	0	0	0	0	0	0	0.517555	0	0	1.1098	0												CD55+ APCs
8.65406	-3.49637	T/NKs	Lean control								7.56046	0.659513	CD55+ APCs	ON305	Participants with obesity		CD55+ APCs	0	0.939462	2.33714	0	1.41518	3.42144	3.31405	3.31405	0	0.939462	0	0	0	0	0.939462	1.97885	0	0.939462	0	1.41518												CD55+ APCs
8.75128	3.45615	Myeloid cells	Lean control								-3.60592	0.158142	ICAM1+ APCs	ON305	Participants with obesity		ICAM1+ APCs	1.01264	0	0.629368	0.629368	0.629368	1.68308	0	0	0	0	0	0	0	0	1.83395	1.28903	1.68308	2.70957	2.64946	2.18468												ICAM1+ APCs
7.16395	-5.22436	T/NKs	Lean control								-3.85788	0.180937	ICAM1+ APCs	ON305	Participants with obesity		ICAM1+ APCs	1.2017	2.0766	0.573943	0.573943	0	0	0	0	0	1.2017	0	0.936292	0	1.86047	1.41123	0.573943	0.573943	2.25421	1.86047	2.47263												ICAM1+ APCs
-6.05499	-2.91849	Mesothelium cells	Lean control								-2.66583	-3.17889	CD142+ APCs	ON305	Participants with obesity		CD142+ APCs	1.78769	2.70349	1.09536	1.60553	0	0	0	0	0	2.29819	0.690706	0	0	0	0	0	2.07517	2.70349	1.94172	1.60553												CD142+ APCs
7.10957	8.27968	Myeloid cells	Lean control								5.7674	-0.28077	CD55+ APCs	ON305	Participants with obesity		CD55+ APCs	1.60763	0.846005	1.84392	0.509921	2.26665	2.51023	3.66136	2.61286	0	1.29764	0	0	0	0.509921	0	2.03491	1.94397	0	1.0971	1.0971												CD55+ APCs
7.3672	-4.4958	T/NKs	Lean control								5.26306	-1.16393	CD55+ APCs	ON305	Participants with obesity		CD55+ APCs	1.28167	0.833483	1.8254	0.501175	1.28167	1.28167	1.28167	1.71463	0	0	0	0	0	0	0	0	0	0.833483	0.833483	0.833483												CD55+ APCs
7.29975	-4.13223	T/NKs	Lean control								2.24055	-1.35605	CD9+ APCs	ON305	Participants with obesity		CD9+ APCs	0	2.11638	1.53698	0	0	1.53698	0	0	1.53698	2.82251	1.23363	1.95787	0	0	0	0	0.796083	2.11638	1.23363	0												CD9+ APCs
-4.15728	-1.39406	Mesothelium cells	Lean control								-3.61487	-2.98068	CD142+ APCs	ON305	Participants with obesity		CD142+ APCs	1.33871	2.61473	1.89134	0	0	0	0	0	0	1.77913	0	0	0	0.532704	0	0.532704	2.31707	2.16778	1.99222	2.56187												CD142+ APCs
2.87449	-9.73656	T/NKs	Lean control								-0.456472	3.16993	ICAM1+ APCs	ON305	Participants with obesity		ICAM1+ APCs	2.22855	1.24873	0.603571	1.24873	0	0.603571	0	0	0.977301	2.13508	0	0	0	0.603571	0.977301	0.977301	1.24873	2.39276	2.13508	0												ICAM1+ APCs
3.15324	7.77112	Eodothelial cells	Lean control								-2.41322	3.21284	ICAM1+ APCs	ON305	Participants with obesity		ICAM1+ APCs	1.65777	0	0.794617	0.794617	0	0	0	0	0.474242	1.95557	0	0	0	1.53488	2.03794	2.11403	0.474242	2.52806	1.76719	2.95511												ICAM1+ APCs
-5.19237	-4.25783	Mesothelium cells	Lean control								-1.49645	0.162924	ICAM1+ APCs	ON305	Participants with obesity		ICAM1+ APCs	1.7796	0.878737	1.33913	1.50843	0.532936	1.65318	0	0	0	2.16828	0.532936	0.532936	0.532936	0.878737	0	1.65318	0.532936	2.84435	2.44746	2.24571												ICAM1+ APCs
-5.88463	-4.08964	Mesothelium cells	Lean control								4.7812	-1.51893	CD55+ APCs	ON305	Participants with obesity		CD55+ APCs	0.619937	1.66658	2.26052	0.619937	1.27437	2.69063	1.66658	2.99041	1.48958	0	0.619937	1.81692	0	0	0	0	1.48958	0.999758	1.81692	0.619937												CD55+ APCs
-5.33559	-4.33801	Mesothelium cells	Lean control								-0.698548	0.00342956	ICAM1+ APCs	ON305	Participants with obesity		ICAM1+ APCs	1.93299	2.36123	1.16824	0.553178	0	0	0	0	1.375	2.12677	0.553178	0	0	0.553178	0.553178	1.16824	0	2.75845	1.375	0.553178												ICAM1+ APCs
-5.94002	-4.05855	Mesothelium cells	Lean control								6.05753	1.1988	CD55+ APCs	ON305	Participants with obesity		CD55+ APCs	0	1.1889	1.56981	0.925172	2.06056	1.84499	1.56981	2.1531	0	0	0.565967	0	0	1.1889	1.56981	2.2378	0	0.565967	1.1889	0.565967												CD55+ APCs
6.09556	8.57213	Myeloid cells	Lean control								-2.6563	-1.93376	CD142+ APCs	ON305	Participants with obesity		CD142+ APCs	2.17423	1.73647	1.97912	0.939652	0	0.939652	0.576358	0.576358	0	1.58877	0	0	0	0	0	0	1.73647	2.98108	2.25915	2.89867												CD142+ APCs
-6.47894	8.28229	APCs	Lean control								3.73475	0.531962	CD9+ APCs	ON305	Participants with obesity		CD9+ APCs	1.92169	1.52371	1.85377	0.852693	1.7809	1.70229	1.30614	2.34389	0.640434	0.852693	0.640434	2.86791	0	0.640434	0.640434	1.61698	1.42083	0.640434	1.42083	0.370633												CD9+ APCs
-6.46019	-4.73577	Mesothelium cells	Lean control								-2.01161	1.67873	ICAM1+ APCs	ON305	Participants with obesity		ICAM1+ APCs	1.63214	0	1.8154	1.40759	0	0	0	0	0	0.707396	0.707396	0	0	2.5911	1.8154	2.10424	0	1.63214	2.32809	2.22242												ICAM1+ APCs
-5.03702	-2.83351	Mesothelium cells	Lean control								-3.5492	2.14898	ICAM1+ APCs	ON305	Participants with obesity		ICAM1+ APCs	2.0412	1.06961	0.671475	0	0	0	0	0	0.671475	0	0	0	0	1.75537	1.35361	0	0.671475	3.04925	2.0412	2.66721												ICAM1+ APCs
-5.96617	-4.43044	Mesothelium cells	Lean control								-4.97137	2.04309	ICAM1+ APCs	ON305	Participants with obesity		ICAM1+ APCs	1.91136	0.600583	1.45692	0.600583	0	0	0	0.600583	0	0	0	0	0	0.973186	1.45692	1.91136	0.973186	2.22265	2.90618	1.45692												ICAM1+ APCs
-6.26234	-5.53493	Mesothelium cells	Lean control								-2.41985	3.37482	ICAM1+ APCs	ON305	Participants with obesity		ICAM1+ APCs	1.66353	1.27165	0.997375	1.27165	0	0	0	0	0	0.618196	0	0	0	2.05983	0.997375	2.42187	0.997375	1.66353	1.81376	1.81376												ICAM1+ APCs
6.33853	8.12485	Myeloid cells	Lean control								-2.55139	-2.46075	CD142+ APCs	ON305	Participants with obesity		CD142+ APCs	2.63692	2.46882	1.15111	1.67211	0	0	0	0	1.15111	1.15111	1.15111	0	0	0	0	0	2.46882	2.46882	2.26662	2.01291												CD142+ APCs
-6.24416	-3.62867	Mesothelium cells	Lean control								-3.48268	-0.482232	ICAM1+ APCs	ON305	Participants with obesity		ICAM1+ APCs	0.998998	2.06207	1.48865	0	0	0	0	0	0	0	0	0	0	0	0	2.25945	1.81591	1.48865	2.56564	2.42422												ICAM1+ APCs
6.81695	7.7592	Myeloid cells	Lean control								-0.737197	-4.12357	CD142+ APCs	ON305	Participants with obesity		CD142+ APCs	0	0	0	0	0	0	0	0	0	2.22251	0	0	0	2.22251	0	0	0	3.52406	3.24615	3.52406												CD142+ APCs
8.8667	-8.45629	T/NKs	Lean control								-2.85039	0.224248	ICAM1+ APCs	ON305	Participants with obesity		ICAM1+ APCs	1.33488	1.64853	1.64853	0.875375	0	0	0	0	0	0	1.33488	0	0	0	0	0	1.33488	2.0793	2.0793	1.64853												ICAM1+ APCs
-9.10248	5.10087	APCs	Lean control								5.5522	0.7278	CD55+ APCs	ON305	Participants with obesity		CD55+ APCs	1.56131	0.561335	1.3893	0	1.83595	2.86598	1.83595	2.62476	0	0.561335	0.918697	1.94935	0	0	0	2.2282	0.561335	0.561335	0.918697	0												CD55+ APCs
8.5191	-9.37549	T/NKs	Lean control								-4.20578	-1.53189	CD142+ APCs	ON305	Participants with obesity		CD142+ APCs	1.70195	1.70195	1.94298	1.17629	1.17629	0	0.558152	0	0	1.55545	1.55545	0	0.558152	0	0	0	1.38373	2.04472	1.55545	2.13705												CD142+ APCs
-4.5509	-2.71517	Mesothelium cells	Lean control								-2.78522	1.91034	ICAM1+ APCs	ON305	Participants with obesity		ICAM1+ APCs	1.91859	0.498168	1.07743	0.829165	0	0	0	0	0	0.829165	0.498168	0	0.498168	1.58396	1.27615	1.81899	0	1.70836	2.36889	2.72165												ICAM1+ APCs
3.86158	6.3688	Eodothelial cells	Lean control								6.93695	-0.944012	CD55+ APCs	ON305	Participants with obesity		CD55+ APCs	1.83285	0	1.70501	0.916486	1.83285	1.17888	2.94475	2.44264	0	0	0	0	0	0	0	0	0	0.916486	0.916486	0.559755												CD55+ APCs
1.62809	-8.98466	T/NKs	Lean control								0.491429	-3.25858	CD142+ APCs	ON305	Participants with obesity		CD142+ APCs	2.72901	2.29743	1.70006	1.02594	0	1.85146	0	1.30415	0	1.02594	0	2.20317	0	0	0.639142	0	1.70006	1.85146	2.0991	2.0991												CD142+ APCs
-4.93956	7.3402	APCs	Lean control								5.86403	0.293159	CD55+ APCs	ON305	Participants with obesity		CD55+ APCs	1.74273	2.6077	2.08807	0	1.74273	2.81599	3.32167	2.71726	0	0	1.42116	1.42116	0	0	0	2.76784	0.57969	0	0.57969	0												CD55+ APCs
8.02118	3.19381	Myeloid cells	Lean control								-2.73986	3.85951	ICAM1+ APCs	ON305	Participants with obesity		ICAM1+ APCs	1.87597	1.76409	1.76409	0.867851	0	0	0	0.525257	0.867851	0.867851	0.525257	0	0	1.6381	1.32537	1.76409	1.32537	1.87597	1.49391	1.6381												ICAM1+ APCs
-7.78094	7.97655	APCs	Lean control								6.68765	0.905419	CD55+ APCs	ON305	Participants with obesity		CD55+ APCs	2.07884	1.20349	2.17161	0	0.937851	3.46853	3.41888	3.74227	0	0	0	0.937851	0	0	0.575063	0.575063	0.575063	0.937851	1.41317	1.20349												CD55+ APCs
-4.59101	-4.06904	Mesothelium cells	Lean control								2.34909	1.28387	CD9+ APCs	ON305	Participants with obesity		CD9+ APCs	2.60093	1.3789	1.51834	0.466313	0.783085	1.51834	1.7497	1.51834	1.7497	1.7497	0	3.94156	0.783085	2.16601	0.783085	2.16601	1.21682	0	0.783085	0.783085												CD9+ APCs
7.2032	-7.28886	T/NKs	Lean control								-4.08793	-2.15146	CD142+ APCs	ON305	Participants with obesity		CD142+ APCs	1.8783	2.42418	1.21648	0.583202	0	0	0	0.583202	0	0.949157	0	0	0.949157	0	0	0	1.21648	1.99254	2.18803	2.61508												CD142+ APCs
2.41301	-8.13787	T/NKs	Lean control								1.02572	-1.74103	CD142+ APCs	ON305	Participants with obesity		CD142+ APCs	1.25509	0	1.79447	0.607617	0	1.46884	0	0	0.607617	2.2365	0.607617	0.982865	0	0	0	0	1.46884	2.82642	1.79447	1.25509												CD142+ APCs
9.31807	-7.80742	T/NKs	Lean control								-4.45885	2.10512	ICAM1+ APCs	ON305	Participants with obesity		ICAM1+ APCs	1.67338	0	1.2804	0.623811	0	0	0	0	0	0	0	0	0	0	0	1.49607	1.67338	1.00505	2.57447	1.67338												ICAM1+ APCs
0.990062	-6.72698	T/NKs	Lean control								-0.28339	2.76349	ICAM1+ APCs	ON305	Participants with obesity		ICAM1+ APCs	2.31598	1.56055	1.14721	1.30474	0.430057	1.30474	0	0	0	1.76406	0.729812	0.430057	0	1.76406	1.66747	1.85214	1.30474	2.80838	2.41677	1.93309												ICAM1+ APCs
2.86515	7.80184	Eodothelial cells	Lean control								-4.24443	4.17186	ICAM1+ APCs	ON305	Participants with obesity		ICAM1+ APCs	2.02389	1.08867	1.08867	0	0	0	0	0	0	1.28843	0	0	0	1.7223	1.08867	2.02389	0.83878	1.08867	2.6941	1.59749												ICAM1+ APCs
9.12103	6.28995	Myeloid cells	Lean control								-2.23495	-1.32202	CD142+ APCs	ON305	Participants with obesity		CD142+ APCs	2.51886	1.75025	1.75025	0.668446	0	0	0	1.34901	0	2.59269	1.06554	0.668446	0	0	0	1.06554	1.06554	2.35252	2.72576	1.90318												CD142+ APCs
-6.4882	-4.43714	Mesothelium cells	Lean control								5.12262	1.32443	CD55+ APCs	ON305	Participants with obesity		CD55+ APCs	1.46308	0	1.63881	0	0.60421	1.24974	0.978181	1.63881	0	0	0	0	0	0.60421	1.63881	3.15294	0.978181	1.46308	1.24974	0												CD55+ APCs
-2.46237	-3.79253	Mesothelium cells	Lean control								-0.152519	-3.03429	CD142+ APCs	ON305	Participants with obesity		CD142+ APCs	2.77932	1.95206	1.71062	0.920602	0	0	1.39168	0	2.1464	1.71062	0	0.920602	0	0	0	0	0	0	1.39168	0												CD142+ APCs
-4.98266	-2.36035	Mesothelium cells	Lean control								-4.1802	3.63355	ICAM1+ APCs	ON305	Participants with obesity		ICAM1+ APCs	0.956448	0	0	1.61066	0	0	0	0.588463	0	0	0	0	0.588463	2.19858	1.43624	2.0028	0.588463	2.56635	1.43624	2.56635												ICAM1+ APCs
-5.9967	-2.99931	Mesothelium cells	Lean control								5.47083	1.58656	CD55+ APCs	ON305	Participants with obesity		CD55+ APCs	0.756215	0	2.05171	0.756215	1.18185	1.18185	0	1.70852	0	0	0.756215	0	0.756215	0.756215	1.47947	2.50976	0	0.756215	1.18185	0												CD55+ APCs
-4.5232	-3.70277	Mesothelium cells	Lean control								1.14317	-0.57849	CD9+ APCs	ON305	Participants with obesity		CD9+ APCs	1.78982	2.66042	1.2511	0.605077	0.605077	0.605077	0	0.605077	2.03486	1.91982	2.7704	4.66113	0	0	0	0	1.78982	0.979373	1.64035	0.605077												CD9+ APCs
-6.92448	8.58817	APCs	Lean control								-0.96355	-2.15566	CD142+ APCs	ON305	Participants with obesity		CD142+ APCs	2.02499	2.27912	1.45583	0	0	0	0	0	1.68344	0.740036	0.740036	4.65511	0	0.740036	0	0	2.48158	3.03149	2.27912	0.740036												CD142+ APCs
1.32958	-7.68195	T/NKs	Lean control								5.81502	-2.16184	CD55+ APCs	ON305	Participants with obesity		CD55+ APCs	2.16503	0	1.97017	0	1.97017	1.72792	3.85628	3.11802	0	0.933333	0	0	0	0.933333	0	0.933333	1.40755	0.933333	1.97017	0												CD55+ APCs
-4.27097	-4.06435	Mesothelium cells	Lean control								-3.13864	1.10292	ICAM1+ APCs	ON305	Participants with obesity		ICAM1+ APCs	2.77541	0.982708	0.982708	0	0	0	0	0	0	1.46865	0	0	0	0	1.46865	0	0.982708	2.0395	2.23628	2.0395												ICAM1+ APCs
-4.09867	-4.47445	Mesothelium cells	Lean control								4.24774	1.05227	CD55+ APCs	ON305	Participants with obesity		CD55+ APCs	1.92037	1.75175	1.54881	0.722132	1.29392	0.722132	0	1.13707	0.424881	0.722132	0.950973	1.13707	0	0.424881	1.29392	1.54881	0.950973	1.29392	0.722132	1.13707												CD55+ APCs
-12.831	2.47869	APCs	Lean control								-3.2905	3.13693	ICAM1+ APCs	ON305	Participants with obesity		ICAM1+ APCs	1.38525	0.915452	1.17769	1.17769	0	0	0	0	0	0	0	0	0	1.7036	2.13883	1.55704	1.38525	1.83141	1.38525	2.50424												ICAM1+ APCs
8.11637	-3.48935	T/NKs	Lean control								-2.27351	-2.72608	CD142+ APCs	ON305	Participants with obesity		CD142+ APCs	0.764648	0	1.49172	0	0	0	0	0.764648	0	1.72151	0	0	0	0	0	1.19285	0	2.42782	1.72151	2.321												CD142+ APCs
-4.66629	-1.78711	Mesothelium cells	Lean control								7.06507	-0.611232	CD55+ APCs	ON305	Participants with obesity		CD55+ APCs	1.10677	1.10677	1.95638	1.10677	1.95638	1.10677	3.02387	1.95638	0	0	0	0	0	0	0	0.515727	0.854292	0	1.10677	0												CD55+ APCs
8.08082	-6.8602	T/NKs	Lean control								-2.62833	3.15368	ICAM1+ APCs	ON305	Participants with obesity		ICAM1+ APCs	2.3141	0	1.03785	1.03785	0	0	0	0	0	0.647929	1.03785	0	0	1.31768	1.03785	1.71522	1.53607	1.71522	1.71522	1.71522												ICAM1+ APCs
7.97612	-8.34477	T/NKs	Lean control								6.27398	1.7218	CD55+ APCs	ON305	Participants with obesity		CD55+ APCs	1.22161	0	1.22161	0	2.80651	3.35044	0.786781	3.86401	0	0	1.22161	0	0	1.52365	0	3.16674	0.786781	0	0	0												CD55+ APCs
8.81986	3.44449	Myeloid cells	Lean control								-2.01059	-1.61172	CD142+ APCs	ON305	Participants with obesity		CD142+ APCs	1.79082	2.60165	1.68084	0.810306	0	0	0	0.810306	1.98003	2.21002	0.485076	1.05532	0	0	0	0	1.25196	2.06271	2.21002	2.21002												CD142+ APCs
0.400232	-7.02066	T/NKs	Lean control								7.27638	-1.10613	CD55+ APCs	ON305	Participants with obesity		CD55+ APCs	1.2377	1.40108	1.77417	1.40108	1.87292	1.66458	0	2.75277	0	1.04231	0	0	0	0	0.477426	0.477426	1.04231	0	1.66458	1.04231												CD55+ APCs
7.83036	7.52494	Myeloid cells	Lean control								-3.33877	-2.83814	CD142+ APCs	ON305	Participants with obesity		CD142+ APCs	1.50203	0.771775	0	1.20213	0	0	0	0	0.771775	1.20213	0	0	0	0	0	0	1.73244	2.78048	2.333	2.78048												CD142+ APCs
-4.74815	-1.59015	Mesothelium cells	Lean control								-0.842733	-3.24651	CD142+ APCs	ON305	Participants with obesity		CD142+ APCs	2.21702	0.86007	1.62727	1.31551	0	0	0	0.86007	0	0.86007	0	0	0	0	0	0	1.62727	2.35549	2.5855	1.86459												CD142+ APCs
7.38303	-6.0947	T/NKs	Lean control								-3.9533	4.38223	ICAM1+ APCs	ON305	Participants with obesity		ICAM1+ APCs	1.46082	1.09384	0.843205	1.09384	0	0.507962	0	0	0	0.507962	0	0	0	1.29407	2.03065	1.93976	0	2.70136	0	1.09384												ICAM1+ APCs
-4.99836	-1.1962	Mesothelium cells	Lean control								-1.1803	-2.32591	CD142+ APCs	ON305	Participants with obesity		CD142+ APCs	1.84385	1.1405	1.6595	0.724728	0	0.724728	0	0.724728	0	1.6595	1.1405	0.724728	0.724728	0	0	0	1.4333	2.45459	2.83101	2.62249												CD142+ APCs
-6.59179	-2.95065	Mesothelium cells	Lean control								-4.96831	0.926337	ICAM1+ APCs	ON305	Participants with obesity		ICAM1+ APCs	2.90928	0.894166	1.67446	0.894166	0	0	0	0	0	0	1.35856	0	0	0	0	1.35856	0	3.05561	3.34852	3.05561												ICAM1+ APCs
2.2727	-8.92465	T/NKs	Lean control								-0.44582	-1.003	CD142+ APCs	ON305	Participants with obesity		CD142+ APCs	2.30025	2.74644	1.17686	1.17686	0.752398	0	0	0	0.752398	2.50314	1.70262	3.69568	0	0	0	0	1.4739	2.18093	2.40683	0.752398												CD142+ APCs
6.08566	8.52863	Myeloid cells	Lean control								0.266979	1.85415	CD9+ APCs	ON305	Participants with obesity		CD9+ APCs	1.62244	1.10946	1.10946	1.10946	0	1.62244	0.701296	0	0.701296	0.701296	0.701296	0.701296	0	1.10946	1.62244	1.8053	1.95984	3.01116	2.21167	1.62244												CD9+ APCs
8.31512	-5.6394	T/NKs	Lean control								5.05372	1.66377	CD55+ APCs	ON305	Participants with obesity		CD55+ APCs	2.0944	1.16032	1.45545	0	1.45545	0.971992	1.31873	1.45545	0.739778	0.739778	0.739778	0	0.739778	0	0	0.739778	2.33326	1.5757	1.77996	1.45545												CD55+ APCs
3.64209	-5.68068	T/NKs	Lean control								6.17081	1.48043	CD55+ APCs	ON305	Participants with obesity		CD55+ APCs	2.12495	0.552301	2.03277	0	1.37346	1.54463	2.03277	2.84604	0	0	0	0	0	0.906035	1.16681	2.75652	0.552301	0.906035	1.81819	0.906035												CD55+ APCs
6.93996	-5.38568	T/NKs	Lean control								-4.59522	2.81827	ICAM1+ APCs	ON305	Participants with obesity		ICAM1+ APCs	1.79972	1.79972	0.986806	0.986806	0	0	0	0.610486	0	0.610486	0	0	0	1.64993	2.24212	2.32772	0	1.47369	2.24212	2.88069												ICAM1+ APCs
-3.09969	-4.6195	Mesothelium cells	Lean control								0.271107	1.81255	CD9+ APCs	ON305	Participants with obesity		CD9+ APCs	1.91201	0	0.824823	0.495146	0	1.70205	0	0	0	2.71445	0	0.495146	0	0.495146	0.495146	1.57783	1.91201	2.75601	2.16204	2.97458												CD9+ APCs
7.9574	4.22318	Myeloid cells	Lean control								-0.778939	-3.40434	CD142+ APCs	ON305	Participants with obesity		CD142+ APCs	2.27814	2.02404	0	0	0	0	0	0	1.1599	1.68255	0	0	0	0	1.1599	0	2.79284	2.27814	2.27814	1.1599												CD142+ APCs
-6.39309	-3.6751	Mesothelium cells	Lean control								-1.12082	0.700373	ICAM1+ APCs	ON305	Participants with obesity		ICAM1+ APCs	2.45596	1.66071	0	0	0	0	0	0	0	1.43443	1.14152	1.14152	0	1.43443	1.14152	1.43443	1.14152	1.14152	1.14152	2.36008												ICAM1+ APCs
-11.4105	3.55147	APCs	Lean control								-3.87115	3.17342	ICAM1+ APCs	ON305	Participants with obesity		ICAM1+ APCs	1.6307	0.599655	0.971907	0.971907	0	0	0	0	0	0	0.599655	0	0	2.38489	2.22082	2.30622	1.45534	2.12745	2.22082	2.85818												ICAM1+ APCs
-3.22733	-3.91213	Mesothelium cells	Lean control								7.43336	-1.31496	CD55+ APCs	ON305	Participants with obesity		CD55+ APCs	1.53042	1.65316	2.3659	1.22771	1.95069	3.45856	2.10903	3.49583	0	0	0	0	0	0	0.791502	0	0	0.472098	0.791502	0.472098												CD55+ APCs
8.71487	-7.62062	T/NKs	Lean control								0.196388	2.00594	CD9+ APCs	ON305	Participants with obesity		CD9+ APCs	2.59358	0.708755	1.81764	1.11937	1.11937	1.81764	0.708755	0.708755	0	1.81764	0	0.708755	0	0.708755	2.1066	1.40961	1.97252	2.2248	2.33051	1.97252												CD9+ APCs
-3.6412	-5.05487	Mesothelium cells	Lean control								-2.57046	2.19116	ICAM1+ APCs	ON305	Participants with obesity		ICAM1+ APCs	2.36009	0	1.28536	0	0	0	0	0	0	1.67896	0.627003	0	0	1.5014	0	1.67896	1.5014	2.18018	1.5014	2.07643												ICAM1+ APCs
-8.14864	5.21029	APCs	Lean control								0.39922	-0.408849	CD9+ APCs	ON305	Participants with obesity		CD9+ APCs	0	1.04833	1.04833	0	0	0	0	0	0	1.54879	1.88078	1.54879	1.04833	0	0	0	0	0	1.04833	0												CD9+ APCs
6.51519	-6.80232	T/NKs	Lean control								-2.21676	-1.99038	CD142+ APCs	ON305	Participants with obesity		CD142+ APCs	2.49514	1.46719	0.7478	0.7478	0	0	0	0	0	2.29241	0	0	0	0	0	0	2.03785	3.43506	2.17321	3.09714												CD142+ APCs
-5.41879	-3.3592	Mesothelium cells	Lean control								-2.61815	-0.182574	ICAM1+ APCs	ON305	Participants with obesity		ICAM1+ APCs	2.56244	0	1.75561	0	0	0	0	0	0	0.786977	0	0	0	0	1.22186	0	0.786977	1.75561	1.75561	1.75561												ICAM1+ APCs
-4.81157	-3.82009	Mesothelium cells	Lean control								-2.8163	1.9104	ICAM1+ APCs	ON305	Participants with obesity		ICAM1+ APCs	1.61813	0	1.61813	0	0	0	0	0	0	1.61813	0	0	0	0	1.61813	2.84344	1.61813	0	2.20688	2.57498												ICAM1+ APCs
-11.9984	2.98721	APCs	Lean control								0.118639	-2.63219	CD142+ APCs	ON305	Participants with obesity		CD142+ APCs	2.10463	1.43551	1.60989	0	0	2.68154	0.588036	0	0.588036	2.36136	0	1.75832	0	0	0	0	1.88754	2.36136	2.50195	2.28289												CD142+ APCs
7.77455	-3.91008	T/NKs	Lean control								-0.454476	3.69494	ICAM1+ APCs	ON305	Participants with obesity		ICAM1+ APCs	1.94471	1.09768	1.09768	1.29827	0	0	0	0.510266	0	0	0	0.510266	0	2.39662	1.73345	1.46526	0.510266	1.46526	2.19598	2.26743												ICAM1+ APCs
-4.86734	-3.56106	Mesothelium cells	Lean control								-3.47623	1.01268	ICAM1+ APCs	ON305	Participants with obesity		ICAM1+ APCs	3.41768	0	0	0	0	0	0	1.24075	0	0	0	0	0	1.24075	0	1.24075	0	1.77773	2.75679	2.12521												ICAM1+ APCs
-2.78598	-3.83068	Mesothelium cells	Lean control								6.19926	-2.77327	CD55+ APCs	ON305	Participants with obesity		CD55+ APCs	2.12164	0	2.48634	0	1.54168	2.96332	3.13699	4.60672	0	0	0	0	0	0	0	0	0	0	0	1.54168												CD55+ APCs
-4.89873	-6.2387	Mesothelium cells	Lean control								1.2708	-1.9032	CD142+ APCs	ON305	Participants with obesity		CD142+ APCs	1.41991	4.17905	0	0	0.943276	0	0	0.943276	1.74137	0.943276	1.74137	4.72166	0	0	0	0	1.98424	0.943276	0.943276	0												CD142+ APCs
-7.62876	6.98771	APCs	Lean control								-4.48611	3.94266	ICAM1+ APCs	ON305	Participants with obesity		ICAM1+ APCs	1.81758	0.905596	1.1663	1.1663	0	0	0	0	0	0	0	0	0	1.37291	0.551988	1.69014	0	1.54405	1.69014	1.37291												ICAM1+ APCs
-3.12309	-4.73796	Mesothelium cells	Lean control								-2.20823	1.01526	ICAM1+ APCs	ON305	Participants with obesity		ICAM1+ APCs	2.14132	1.46743	1.79294	0	0	0	0	0	0	0	0.981716	0.60678	0	1.46743	0	2.82469	0	1.46743	2.47222	0.981716												ICAM1+ APCs
-7.52909	8.3576	APCs	Lean control								0.827036	-3.26846	CD142+ APCs	ON305	Participants with obesity		CD142+ APCs	2.14665	1.85587	1.44417	0.732102	0	2.14665	0	0	0.732102	2.26546	0	0.732102	0	0	0	0	2.01179	2.01179	0	2.37165												CD142+ APCs
-5.116	-4.9353	Mesothelium cells	Lean control								-4.68599	-0.607513	CD142+ APCs	ON305	Participants with obesity		CD142+ APCs	1.36529	0	0.679195	1.36529	0.679195	0	0	0.679195	0	0	0	0	0	0	1.07997	0	1.7684	2.74627	2.96905	3.61023												CD142+ APCs
-6.80953	-3.73435	Mesothelium cells	Lean control								-2.31736	-3.08295	CD142+ APCs	ON305	Participants with obesity		CD142+ APCs	2.07073	2.1744	1.49634	0	0	1.00527	0	0	0	2.35419	0	0	0	0	0.623972	0	0.623972	2.50652	2.26833	1.82422												CD142+ APCs
9.14414	-8.78572	T/NKs	Lean control								-2.61689	3.09769	ICAM1+ APCs	ON305	Participants with obesity		ICAM1+ APCs	2.02161	1.28653	1.08693	1.45284	0	0	0	0	0	0	0.837291	0	0	1.28653	1.83104	0.503831	1.83104	2.89211	2.10481	2.10481												ICAM1+ APCs
6.89493	8.21286	Myeloid cells	Lean control								-3.7495	-0.28319	ICAM1+ APCs	ON305	Participants with obesity		ICAM1+ APCs	2.04605	0.674201	1.75998	0	0.674201	0	0	1.35774	0	0.674201	0	0	0	0	0	0.674201	1.07327	0.674201	2.44989	2.44989												ICAM1+ APCs
0.211883	-8.81511	T/NKs	Lean control								6.3859	0.75868	CD55+ APCs	ON305	Participants with obesity		CD55+ APCs	1.15998	1.86789	2.27824	0	2.27824	1.68264	3.03056	2.79294	0	0.73952	0	0	0	0	1.15998	2.15924	0	0	0.73952	0												CD55+ APCs
4.22503	-7.43359	T/NKs	Lean control								-4.12633	-1.28471	CD142+ APCs	ON305	Participants with obesity		CD142+ APCs	1.52628	1.52628	0	0	0	0	0	1.52628	0	1.52628	0	1.52628	0	0	1.52628	0	2.10438	2.9447	1.52628	4.1869												CD142+ APCs
8.14077	-3.31316	T/NKs	Lean control								-0.768264	-1.66965	CD142+ APCs	ON305	Participants with obesity		CD142+ APCs	2.20596	1.30644	1.70262	0.640625	0	0	0	1.02795	1.85411	1.30644	2.10185	2.98825	0	0	0	0.640625	1.85411	2.3864	1.98563	1.98563												CD142+ APCs
7.7327	8.07307	Myeloid cells	Lean control								-3.96347	2.33876	ICAM1+ APCs	ON305	Participants with obesity		ICAM1+ APCs	0.754421	0	1.47685	0	0	0	0.754421	0	0	0	0	0	0	2.41031	1.89189	2.67529	1.47685	2.59452	2.75002	1.89189												ICAM1+ APCs
5.71786	-6.20602	T/NKs	Lean control								-0.30929	-0.674875	CD9+ APCs	ON305	Participants with obesity		CD9+ APCs	1.75581	2.10196	1.22203	0	0	0	0	0	1.22203	2.10196	1.75581	0	0	0	1.75581	0	0	1.22203	0	0												CD9+ APCs
-5.0561	-4.81418	Mesothelium cells	Lean control								-4.3792	2.07767	ICAM1+ APCs	ON305	Participants with obesity		ICAM1+ APCs	2.24399	1.33771	1.73763	1.33771	0	0	0	0	0	0.661021	0	0	0.661021	0.661021	1.89019	1.55753	1.33771	1.55753	2.4252	2.8288												ICAM1+ APCs
-6.6719	-4.59966	Mesothelium cells	Lean control								6.64171	0.88086	CD55+ APCs	ON305	Participants with obesity		CD55+ APCs	0.943995	0.579482	2.26553	0.943995	1.87116	2.9054	2.54762	2.81555	0.943995	0	0.579482	0.579482	0	0	1.21055	2.60726	0	0.579482	0	0.943995												CD55+ APCs
6.72946	-5.81734	T/NKs	Lean control								-4.65106	1.67923	ICAM1+ APCs	ON305	Participants with obesity		ICAM1+ APCs	1.17345	1.38066	1.55221	0	0	0	0	0	0	1.38066	0	0	0	2.29582	1.38066	0.911785	0	1.55221	1.82627	2.43548												ICAM1+ APCs
-5.42352	-3.88065	Mesothelium cells	Lean control								-1.98146	-1.72947	CD142+ APCs	ON305	Participants with obesity		CD142+ APCs	2.27637	1.25205	0.810375	0	0	0	0	0	1.55736	0.810375	0	0	0	0	0	0	0.810375	2.27637	2.13918	1.98014												CD142+ APCs
-3.1326	-2.90396	Mesothelium cells	Lean control								-0.415238	-1.09963	CD142+ APCs	ON305	Participants with obesity		CD142+ APCs	1.26586	2.41454	0.821133	1.26586	0	0	0	0	2.41454	0.821133	1.57261	2.52234	0	0	0	0	0.821133	2.78975	1.99679	1.26586												CD142+ APCs
-12.5068	2.90558	APCs	Lean control								-1.469	2.29543	ICAM1+ APCs	ON305	Participants with obesity		ICAM1+ APCs	2.25941	0	0.841399	0	0.841399	1.29177	0	0	0	1.09173	0	0.5067	0	1.09173	1.09173	1.83712	1.09173	2.96911	2.25941	2.5554												ICAM1+ APCs
3.78899	-0.0955584	B cells	Lean control								-2.57277	2.4863	ICAM1+ APCs	ON305	Participants with obesity		ICAM1+ APCs	1.48288	0.758562	0	1.48288	0	0	0	0	0	0.758562	0	0	0	1.48288	0	1.71214	1.89852	0.758562	1.18491	1.18491												ICAM1+ APCs
-6.03441	-5.71258	Mesothelium cells	Lean control								-1.32158	-4.01565	CD142+ APCs	ON305	Participants with obesity		CD142+ APCs	3.33122	0	0	0	0	0	0	0	2.0468	2.0468	0	0	0	0	0	0	2.67319	0	3.05538	0												CD142+ APCs
-5.67796	-2.68816	Mesothelium cells	Lean control								1.95173	-1.17416	CD9+ APCs	ON305	Participants with obesity		CD9+ APCs	2.29421	2.60145	1.69714	0.637456	0	2.53303	0	0	1.02365	2.19999	1.02365	2.83615	0	0	0	0	1.69714	1.02365	1.84845	1.02365												CD9+ APCs
4.05365	-6.78866	T/NKs	Lean control								-3.59431	2.3639	ICAM1+ APCs	ON305	Participants with obesity		ICAM1+ APCs	1.75198	1.35056	1.35056	1.06691	0	0	0	1.06691	0	1.06691	0	1.06691	0.669468	1.75198	0	2.03763	1.06691	1.06691	1.35056	2.52079												ICAM1+ APCs
-4.85359	7.9612	APCs	Lean control								4.37985	-1.41285	CD55+ APCs	ON305	Participants with obesity		CD55+ APCs	1.28957	2.02526	1.83457	0.839676	2.73902	3.85114	1.28957	3.15126	1.59875	1.59875	0.839676	3.15126	0	0	0	0	1.28957	0	0	0												CD55+ APCs
6.66553	-6.49856	T/NKs	Lean control								3.25418	-1.76152	CD55+ APCs	ON305	Participants with obesity		CD55+ APCs	0.886128	0.886128	1.66339	0	0	2.97217	0	1.34845	1.34845	1.66339	2.09539	3.95749	0	0	0	0	1.66339	0	0.886128	1.90254												CD55+ APCs
1.28238	7.29589	Eodothelial cells	Lean control								-1.64069	1.04539	ICAM1+ APCs	ON305	Participants with obesity		ICAM1+ APCs	2.17881	1.74072	0.942797	0.57862	0.57862	0	0	0	0.942797	0.57862	1.20918	0	0.57862	0.942797	2.17881	1.41932	1.41932	1.59288	0.57862	2.17881												ICAM1+ APCs
-7.17227	6.29113	APCs	Lean control								-3.65683	-2.95696	CD142+ APCs	ON305	Participants with obesity		CD142+ APCs	2.05578	2.05578	1.31511	0	0	0	0	0	0	0	0	0.859756	0	0	0	0.859756	0.859756	2.05578	2.585	2.85365												CD142+ APCs
6.44342	8.02685	Myeloid cells	Lean control								7.13015	-1.78081	CD55+ APCs	ON305	Participants with obesity		CD55+ APCs	0.560722	1.56018	2.14234	0	2.30491	1.94812	3.69139	3.67246	0	0	0	0	0	0	0.917839	0	0	0.560722	0	0.560722												CD55+ APCs
1.48909	5.46586	Eodothelial cells	Lean control								-5.00607	2.95678	ICAM1+ APCs	ON305	Participants with obesity		ICAM1+ APCs	1.30396	0.850972	2.34118	0.850972	0	0	0	0	0	0.850972	0	0	0	0	1.61458	0.850972	1.61458	0.850972	0.850972	2.20293												ICAM1+ APCs
-6.54612	-3.63303	Mesothelium cells	Lean control								6.79953	-2.04658	CD55+ APCs	ON305	Participants with obesity		CD55+ APCs	0.747448	1.17038	1.88069	0	2.17262	3.62921	3.04495	4.12936	0	0	0	0	0	0	0	0	0	0.747448	1.46668	1.17038												CD55+ APCs
-5.57183	-2.57471	Mesothelium cells	Lean control								2.43686	1.04703	CD9+ APCs	ON305	Participants with obesity		CD9+ APCs	1.70988	1.391	1.70988	0	0.562308	2.23022	1.391	0.920057	0	1.70988	0.920057	1.95129	0	0.562308	1.70988	2.86811	1.5631	1.95129	0.920057	1.5631												CD9+ APCs
-11.7982	0.640312	APCs	Lean control								3.3822	-2.88095	CD55+ APCs	ON305	Participants with obesity		CD55+ APCs	0	1.04737	0.654962	0	0.654962	0	1.54762	0	0	0	0	1.32846	0	0	0.654962	0.654962	0.654962	1.32846	1.72728	1.04737												CD55+ APCs
-4.71096	-5.78221	Mesothelium cells	Lean control								6.43876	1.48479	CD55+ APCs	ON305	Participants with obesity		CD55+ APCs	0.854602	0	1.30857	0.854602	1.61965	2.92078	3.23112	3.42458	0	0	0	0	0	0.854602	0	0	1.85657	0	1.30857	0.854602												CD55+ APCs
8.3668	4.35422	Myeloid cells	Lean control								-1.01802	-0.540243	ICAM1+ APCs	ON305	Participants with obesity		ICAM1+ APCs	1.49767	1.88008	1.12582	1.49767	0	0.870667	0	0.527241	0	1.88008	0	0	0	0.870667	0	0	2.37207	2.90997	2.65259	2.23334												ICAM1+ APCs
7.27241	3.82853	Myeloid cells	Lean control								5.29948	1.34742	CD55+ APCs	ON305	Participants with obesity		CD55+ APCs	2.07508	1.09529	0.690657	1.09529	0.690657	0	0	1.09529	0	1.38256	0	0.690657	0	0	1.09529	2.2981	1.09529	0.690657	1.7876	1.38256												CD55+ APCs
-9.34687	4.87352	APCs	Lean control								5.61423	0.461038	CD55+ APCs	ON305	Participants with obesity		CD55+ APCs	2.09568	1.60174	2.09568	0.583517	1.42775	1.8789	0	2.91405	0	0.583517	0	2.35213	0	0	0	0	0.583517	0	0.949594	0												CD55+ APCs
-11.4259	3.70862	APCs	Lean control								-2.47278	2.41473	ICAM1+ APCs	ON305	Participants with obesity		ICAM1+ APCs	1.51949	1.66466	0.887051	0.538818	0	0	0	0	0	0	0.887051	0	0	1.66466	1.66466	1.7914	0.887051	1.34961	2.18084	2.09677												ICAM1+ APCs
8.24119	7.52379	Myeloid cells	Lean control								-1.61132	1.51769	ICAM1+ APCs	ON305	Participants with obesity		ICAM1+ APCs	2.01488	0.733956	0	0.733956	0.733956	0	0	0	0.733956	0	0	0.733956	1.85888	0	1.85888	2.96611	0.733956	1.67396	2.01488	2.4709												ICAM1+ APCs
5.34108	-7.41853	T/NKs	Lean control								-3.11915	-2.6474	CD142+ APCs	ON305	Participants with obesity		CD142+ APCs	1.90863	1.35375	0.890339	1.35375	0	0	1.35375	0	0	1.35375	0.890339	0	0	0	0	0	0.890339	2.97896	2.90315	2.10167												CD142+ APCs
-4.86983	-2.64928	Mesothelium cells	Lean control								-3.53555	2.52568	ICAM1+ APCs	ON305	Participants with obesity		ICAM1+ APCs	1.89987	1.56654	0	0	0.666551	0	0	0	0	0	0	0	0	2.349	1.56654	2.349	0	1.06299	1.56654	1.89987												ICAM1+ APCs
-6.69212	8.63022	APCs	Lean control								-3.38789	0.878959	ICAM1+ APCs	ON305	Participants with obesity		ICAM1+ APCs	0.592013	1.76571	0.961359	0	0	0.592013	0	0	0	0.961359	0.592013	0	0	0.592013	0.961359	1.89512	1.23048	2.00969	1.61703	1.76571												ICAM1+ APCs
6.5529	-6.7641	T/NKs	Lean control								2.13606	0.938792	CD9+ APCs	ON305	Participants with obesity		CD9+ APCs	0.782183	0	0.782183	0.782183	0.782183	1.74832	1.51704	1.21565	0.782183	2.72359	0.782183	1.51704	0	0	0.782183	2.09401	1.93603	1.21565	1.51704	1.21565												CD9+ APCs
8.30609	-4.99913	T/NKs	Lean control								-2.77406	-2.7891	CD142+ APCs	ON305	Participants with obesity		CD142+ APCs	1.67598	0	0	0	0	0	0	0	0	0	0	0	0	0	1.15437	0	1.15437	2.2709	3.12326	2.2709												CD142+ APCs
[truncated: 54,026 more rows]
[truncated: 9 more columns]

## Sheet: Figure 2
Figure 2c						Figure 2e													Figure 2f			Figure 2g			Figure 2h
[truncated: 41 more rows]
[truncated: 435 more columns]

## Sheet: Figure 3
Figure 3d																						Figure 3e																						Figure 3f
[truncated: 8 more rows]
[truncated: 51 more columns]

## Sheet: Figure 4
Figure 4a				Figure 4c								Figure 4e					Figure 4f										Figure 4j
[truncated: 362 more rows]

[truncated: 15 more sheets: Figure 5, Figure 6, Figure 7, Supplementary Figure 1, Supplementary Figure 2, Supplementary Figure 3, Supplementary Figure 4, Supplementary Figure 5, Supplementary Figure 6, Supplementary Figure 7, Supplementary Figure 8, Supplementary Figure 9, Human bulk RNA-seq data, Mouse bulk RNA-seq data, DIA-MS data]
